# Supplementary material for: Targeting METTL3 as a checkpoint to enhance T cells for tumour immunotherapy
Source: Clin Transl Med. 2024 Nov 20;14(11):e70089. doi: 10.1002/ctm2.70089 (PMC11578931; doi:10.1002/ctm2.70089)
Supplement: Supplementary file 1 — Supporting Information [file CTM2-14-e70089-s001.xlsx]

## Sheet: primers
Tim3 QF	TCAGGTCTTACCCTCAACTGTG
Tim3 QR	GGCATTCTTACCAACCTCAAACA
Gzmb QF	GCTGCTAAAGCTGAAGAGTA
Gzmb QR	TGTTTGAGTATTTGCCCATTG
Pdcd1 QF	TCGTGGTAACAGAGAGAATC
Pdcd1 QR	CATACTTGTTGAGCAGAAGAC
Lag3 QF	CTGGGACTGCTTTGGGAAG
Lag3 QR	GGTTGATGTTGCCAGATAACCC
Ifi27 QF	ATTGCCAATGGAGGTGGAGT
Ifi27 QR	GCCCCTAGGATGGCATTTGTT
Irf7 QF	GGACCTCTTGCTTCAGGTTCT
Irf7 QR	AGGGTTCCTCGTAAACACGG
Irf9 QF	CCATCTCCTGGAATGCACCC
Irf9 QR	AGTACCTGACCAAGTCTCTGC
Oas2 QF	TTCCAAGAGTGAAGATAACAGT
Oas2 QR	GCAGCCAGCAAGAGATAT
Isg15 QF	AGTGGTACAGAACTGCAGCG
Isg15 QR	CGTGTCTACAGTCTGCGTCA
Ifnb QF	CGTGGGAGATGTCCTCAACT
Ifnb QR	ATCTCTGCTCGGACCACCAT
IFI27 QF	GTGATTGGAGGAGTTGTGG
IFI27 QR	CATCTTGGCTGCTATGGAG
IFI6 QF	CCTCCAAGGTCTAGTGACG
IFI6 QR	CACTGCAAGTGAAGAGCAG
IRF7 QF	gctggacgtgaccatcatgt
IRF7 QR	gtgtcacagttccgaggca
OAS2 QF	CAGCCAGCTGAGAGCAATGG
OAS2 QR	GGTGTTCACCATCTCGTCGATC
ISG15 QF	TGTTCTGGCTGACCTTCGAG
ISG15 QR	CGCAGATTCATGAACACGGT
IFNb QF	acgccgcattgaccatctat
IFNb QR	gtctcattccagccagtgct
IRF7 QF	gctggacgtgaccatcatgt
IRF7 QR	gtgtcacagttccgaggca
OAS2 QF	CAGCCAGCTGAGAGCAATGG
OAS2 QR	GGTGTTCACCATCTCGTCGATC
ISG15 QF	TGTTCTGGCTGACCTTCGAG
ISG15 QR	CGCAGATTCATGAACACGGT
IFNb QF	acgccgcattgaccatctat
IFNb QR	gtctcattccagccagtgct
H2-Q7 QF	GATACCTGCAGCTCGGGAAG
H2-Q7 QR	TAAGACCTGGGGTGATGGGT
H2-T10 QF	TGCAGAGTTACACGTGCCAT
H2-T10 QR	GCCACACAGAGACAAATGAGC
Tnfrsf9 QF	AGTGGGCTGTGAGAAGGTG
Tnfrsf9 QR	ACTCCGCGTTGTGGGTAGA
H2-Q1 QF	CACGCAGTTTGTGCGCTTC
H2-Q1 QR	CGTGTGTTCCGTTCCCAATAC
H2-Oa QF	TGGTCCCGGTACTCCTAACC
H2-Oa QR	GCGTCGTAAGATTGGTAGAAGG
H2-M10.2 QF	GGATCATCCAGGTCGGCTATG
H2-M10.2 QR	TGCAGGGTGTGATATTCCTCATT
H2-T23 QF	AGAGTAACGACGAATCTCACACG
H2-T23 QR	CTTGCAGGTATGCCCTCTGTT

## Sheet: sgRNA
mYthdf2 sgRNA-1	GCCGCCTATCGTTCCATGAA
mYthdf2 sgRNA-2	ACACTATGAGAAACGCCAAG
mYthdf1 sgRNA-1	TGGAGCGGAAGGCGCCGTCC
mYthdf1 sgRNA-2	AGCAGCCACTTCAACCCCGC
mYthdf3 sgRNA-1	AAGCCGGTTCCCCTATTCCG
mYthdf3 sgRNA-2	ACTGATGGACAGGCCGGATT
mMettl3 sgRNA-1	TGATCGACTCTTTCCACCTC
mMettl3 sgRNA-2	AGATACTGACGTCCAGGTAG
scramble sgRNA	gtattactgatattggtggg
luciferase sgRNA	TCGTATTCATTAAAACCGGG
