# Supplementary material for: Targeting METTL3 as a checkpoint to enhance T cells for tumour immunotherapy
Source: Clin Transl Med. 2024 Nov 20;14(11):e70089. doi: 10.1002/ctm2.70089 (PMC11578931; doi:10.1002/ctm2.70089)
Supplement: Supplementary file 3 — Supporting Information [file CTM2-14-e70089-s003.xlsx]

## Sheet: B16_normalized expression
	Mm_B16_NC_r1	Mm_B16_NC_r2	Mm_B16_STM_r1	Mm_B16_STM_r2
(CATTC)n	3.1	0	1.4	5.5
0610005C13Rik	282.6	197.1	248.5	146.7
0610006L08Rik	0	0	0	0
0610009B22Rik	463.2	648.1	620	825
0610009E02Rik	27.2	104	27.7	91.4
0610009L18Rik	25.7	27	5.4	51.2
0610010F05Rik	1088.3	1417.8	1015	1367.7
0610010K14Rik	1089.8	908.8	1366.9	952.4
0610012D04Rik	63.1	104	19.6	99.7
0610012G03Rik	689.7	565.8	780.7	634
0610025J13Rik	3.1	2.7	0	0
0610030E20Rik	2452.1	2986.9	2718.9	3682.2
0610031O16Rik	0	9.5	22.3	19.4
0610033M10Rik	0	0	0	0
0610037L13Rik	1089.1	838.5	1246.7	1013.3
0610038B21Rik	174.4	195.8	171.5	200.7
0610039K10Rik	2.3	14.9	6.8	18
0610040B10Rik	19.5	86.4	28.4	51.2
0610040F04Rik	371.3	144.5	482.2	156.4
0610040J01Rik	68.5	59.4	76.3	41.5
0610043K17Rik	11.7	8.1	3.4	2.8
0710001A04Rik	0	0	0	0
1010001B22Rik	3.1	0	0	2.8
1010001N08Rik	0	0	0	0
1100001I12Rik	0	0	0	0
1110002E22Rik	62.3	136.4	18.9	11.1
1110002J07Rik	15.6	13.5	8.1	0
1110002L01Rik	1154.4	997.9	896.2	1463.2
1110002O04Rik	0	0	0	0
1110003F10Rik	22.6	32.4	14.9	42.9
1110004F10Rik	3064.8	2772.2	2958.6	2596.9
1110006O24Rik	15.6	24.3	18.2	11.1
1110008E08Rik	0	0	0	0
1110008L16Rik	1124.9	757.5	1048.8	838.9
1110008P14Rik	1388	740	1566.8	909.5
1110012L19Rik	331.6	256.6	486.9	312.8
1110013H19Rik	5.4	10.8	8.8	9.7
1110015O18Rik	0.8	2.7	0	0
1110017D15Rik	3.9	8.1	7.4	8.3
1110018N20Rik	0	0	0	0
1110019B22Rik	0	0	0	2.8
1110019D14Rik	183.7	225.5	138.4	293.5
1110020A21Rik	3.1	5.4	8.1	13.8
1110025L11Rik	0	0	0	0
1110025M09Rik	34.3	31.1	37.8	49.8
1110028F11Rik	0	2.7	0	0
1110028F18Rik	1.6	5.4	0	0
1110032A03Rik	667.9	621.1	776	783.5
1110032F04Rik	0	0	0	0
1110035H17Rik	21	20.3	28.4	16.6
1110036E04Rik	0	0	0	0
1110038B12Rik	3871.3	2184.8	3421.2	1922.8
1110038F14Rik	829.8	688.7	1083.9	887.3
1110046J04Rik	84.9	137.7	73.6	139.8
1110051M20Rik	2361.1	2047.1	2710.8	2084.7
1110057P08Rik	0	0	0	0
1110059E24Rik	622	668.4	553.8	620.2
1110059G10Rik	364.3	429.4	383.6	418.1
1110060G06Rik	0	0	2.7	0
1110065P20Rik	442.2	398.3	424.8	527.4
1190001M18Rik	28	27	48.6	38.8
1190002N15Rik	1.6	5.4	1.4	2.8
1190005I06Rik	79.4	116.1	91.8	85.8
1190007I07Rik	280.2	344.3	272.2	347.5
1190028D05Rik	0	0	0	0
1200007C13Rik	0	0	0	0
1300002E11Rik	671	1054.6	732.7	984.2
1300014J16Rik	31.1	72.9	24.3	72
1300017J02Rik	10.1	33.8	7.4	24.9
1500002C15Rik	417.3	868.2	441	1146.2
1500002F19Rik	124.6	117.5	140.5	189.6
1500004A13Rik	3795	2926.1	3877.1	2805.9
1500005C15Rik	49.8	59.4	50	85.8
1500009C09Rik	0	0	0	0
1500009L16Rik	138.6	109.4	102	85.8
1500011B03Rik	390	453.7	388.3	369.6
1500012K07Rik	7.8	16.2	2.7	0
1500015A07Rik	99.6	118.8	93.9	139.8
1500015L24Rik	0	5.4	0	0
1500015O10Rik	3.9	9.5	20.9	16.6
1500026H17Rik	1.6	0	1.4	0
1500035N22Rik	20.2	41.9	34.4	23.5
1520401A03Rik	1.6	2.7	2	5.5
1600002D24Rik	0	0	0	5.5
1600002K03Rik	164.3	112.1	131	121.8
1600010M07Rik	7	12.2	5.4	5.5
1600012H06Rik	1033.8	1273.3	1148.1	1745.6
1600012P17Rik	0	0	0	0
1600014C10Rik	558.2	548.2	724.6	539.9
1600014C23Rik	1.6	13.5	4.1	24.9
1600015I10Rik	1.6	0	0	0
1600017P15Rik	7.8	2.7	4.7	4.2
1600019K03Rik	3.1	2.7	4.1	2.8
1600020E01Rik	539.5	704.9	526.8	671.4
1600023N17Rik	7.8	8.1	5.4	8.3
1600025M17Rik	0	0	0	0
1600027J07Rik	0	0	0	0
1600029O15Rik	1.6	0	0	0
1700001C02Rik	3.1	0	1.4	0
1700001C19Rik	0	0	1.4	0
1700001D01Rik	49.8	32.4	50.6	24.9
1700001F09Rik	0	0	0	0
1700001G01Rik	0	0	0	0
1700001G11Rik	116	104	149.9	141.2
1700001G17Rik	7.8	21.6	10.8	22.1
1700001J03Rik	9.3	18.9	23.6	33.2
1700001J04Rik	0	0	0	0
1700001J11Rik	4.7	5.4	1.4	8.3
1700001K19Rik	93.4	71.6	96.6	41.5
1700001K23Rik	18.7	18.9	32.4	18
1700001L05Rik	66.2	95.9	56.7	59.5
1700001L19Rik	4.7	5.4	15.5	8.3
1700001N15Rik	0	0	0	0
1700001O22Rik	3.1	0	4.1	2.8
1700001P01Rik	29.6	16.2	26.3	13.8
1700003C15Rik	0	0	0	0
1700003D09Rik	4.7	2.7	0	2.8
1700003E16Rik	7.8	10.8	33.8	24.9
1700003E24Rik	0	0	0	0
1700003F12Rik	143.2	213.3	201.9	245
1700003G13Rik	0	0	0	0
1700003G18Rik	9.3	8.1	9.5	8.3
1700003H04Rik	0	0	0	0
1700003I16Rik	0	0	0	0
1700003I22Rik	0	0	0	0
1700003L19Rik	0	0	0	0
1700003M07Rik	1.6	0	0	0
1700003N22Rik	14	37.8	10.8	22.1
1700003P14Rik	0	0	0	0
1700006A11Rik	0	0	0	0
1700006F04Rik	3.1	0	0	0
1700006H21Rik	1.6	0	0	0
1700006J14Rik	429.7	591.4	216.8	204.9
1700006P03Rik	0	0	0	0
1700007E05Rik	0	10.8	0	5.5
1700007F19Rik	0	0	0	0
1700007H22Rik	0	0	0	0
1700007J10Rik	1281.3	848	1345.3	693.5
1700007K13Rik	10.9	5.4	13.5	2.8
1700007L15Rik	70.8	75.6	31.7	96.9
1700007M16Rik	0	0	0	0
1700007P06Rik	1.6	0	1.4	2.8
1700008A23Rik	3.1	0	0	0
1700008B11Rik	31.9	29.7	15.5	36
1700008C04Rik	0	0	0	0
1700008H02Rik	0	2.7	0	0
1700008J07Rik	337.8	368.6	303.9	348.8
1700008K24Rik	0	0	0	0
1700008N11Rik	0	0	0	0
1700008O03Rik	21	16.2	15.5	22.1
1700008P02Rik	0	0	0	0
1700009C05Rik	0	0	0	0
1700009J07Rik	0	0	0	0
1700009N14Rik	0	0	0	0
1700010B08Rik	0	0	2	0
1700010B13Rik	0	0	0	5.5
1700010D01Rik	7.8	2.7	8.1	5.5
1700010G06Rik	21.8	28.4	20.9	12.5
1700010H22Rik	0	0	0	0
1700010I02Rik	0	0	0	0
1700010I14Rik	175.9	194.4	190.4	301.8
1700010J16Rik	0	0	0	0
1700010K23Rik	0	0	0	0
1700010K24Rik	8.6	2.7	2.7	2.8
1700010L04Rik	8.6	14.9	7.4	8.3
1700010N08Rik	0	0	0	0
1700011B04Rik	0	0	0	0
1700011C11Rik	0	0	0	0
1700011D18Rik	0	0	0	0
1700011L03Rik	0	0	0	0
1700011L22Rik	0	0	0	2.8
1700011M02Rik	0	0	0	0
1700012A03Rik	0	0	0	0
1700012B07Rik	0	0	0	0
1700012B09Rik	0	0	0	0
1700012C08Rik	28.8	16.2	66.9	33.2
1700012C14Rik	0	0	2.7	0
1700012D14Rik	119.1	212	87.1	329.5
1700012D16Rik	51.4	28.4	50	36
1700012E03Rik	0	0	0	0
1700012I11Rik	0.8	0	0	0
1700012J15Rik	0	0	0	0
1700012J22Rik	0	0	0	0
1700012P22Rik	0	0	0	0
1700013A02Rik	0	0	1.4	0
1700013D24Rik	0	0	0	0
1700013F07Rik	1.6	5.4	0	5.5
1700013G24Rik	0	0	0	0
1700013H16Rik	0	0	0	0
1700013M08Rik	0	0	0	0
1700013N06Rik	0	0	0	0
1700014D04Rik	10.9	5.4	12.2	11.1
1700014F14Rik	0	0	0	0
1700014L14Rik	0	0	0	0
1700015C15Rik	6.2	0	14.9	2.8
1700015C17Rik	21.8	24.3	12.2	16.6
1700015F17Rik	0	0	0	2.8
1700015G11Rik	1.6	5.4	0	0
1700015H07Rik	1.6	0	4.1	1.4
1700015I17Rik	1.6	0	0	0
1700015O11Rik	6.2	2.7	11.5	12.5
1700016A09Rik	20.2	39.2	45.2	30.5
1700016B01Rik	0	0	0	0
1700016B15Rik	102	58.1	97.2	47.1
1700016C15Rik	3.1	0	2	0
1700016D06Rik	3.1	5.4	14.2	5.5
1700016D08Rik	43.6	33.8	35.8	36
1700016F12Rik	0	0	0	0
1700016G22Rik	1.6	5.4	1.4	0
1700016H03Rik	0	0	0	0
1700016H13Rik	0	0	0	0
1700016J18Rik	3.9	23	21.6	8.3
1700016K05Rik	42	86.4	37.1	66.4
1700016K19Rik	0	0	0	0
1700016L21Rik	0	0	0	0
1700016P03Rik	154.9	218.7	179.6	232.6
1700016P04Rik	0	0	0	0
1700017B05Rik	3183.9	1805.4	3284.1	1403.7
1700017D01Rik	0	0	0	0
1700017G19Rik	0	0	0	2.8
1700017I07Rik	0	0	0	0
1700017J07Rik	0	2.7	0	0
1700017L05Rik	0	0	0	0
1700017M07Rik	0	0	0	0
1700017N19Rik	0	0	0	0
1700018A04Rik	0	0	0	0
1700018A14Rik	0	2.7	0	0
1700018A23Rik	520	289	483.5	203.5
1700018B08Rik	0	0	2.7	0
1700018B24Rik	0	0	0	0
1700018F24Rik	0	0	0	0
1700018G05Rik	0	0	0	0
1700018L02Rik	157.2	209.3	159.4	184.1
1700018M17Rik	17.9	104	29	63.7
1700018P08Rik	0	0	0	0
1700019A02Rik	31.9	41.9	41.9	22.1
1700019A23Rik	11.7	13.5	6.8	5.5
1700019C18Rik	0	0	0	0
1700019D03Rik	316.8	438.8	564.6	1549
1700019E08Rik	0	0	0	0
1700019F05Rik	0	0	0	0
1700019G24Rik	0	0	0	0
1700019J19Rik	6.2	13.5	1.4	19.4
1700019L13Rik	1.6	1.4	1.4	11.1
1700019M22Rik	0	0	0	0
1700019N19Rik	0	0	0	0
1700019P21Rik	0	0	0	0
1700020A23Rik	16.3	5.4	8.8	4.2
1700020D05Rik	21.8	64.8	45.9	74.8
1700020D12Rik	0	1.4	0	0
1700020G03Rik	1.6	2.7	1.4	2.8
1700020G17Rik	12.5	28.4	16.2	9.7
1700020I14Rik	4157.7	8355.7	3448.2	7781.1
1700020L24Rik	0	0	6.8	13.8
1700020M21Rik	0	0	1.4	2.8
1700020N01Rik	1.6	0	0	0
1700020N15Rik	0	0	0	0
1700020N18Rik	0	0	0	0
1700021A07Rik	0	0	0	0
1700021F02Rik	0	0	0	0
1700021F05Rik	737.2	540.1	950.9	650.6
1700021F07Rik	0	0	0	0
1700021F13Rik	0	0	0	0
1700021G15Rik	0	0	0	0
1700021J08Rik	191.5	128.3	231.6	101.1
1700021L23Rik	0	0	0	0
1700021N21Rik	0	0	0	0
1700021P04Rik	0	0	0	0
1700022A21Rik	0	0	0	0
1700022A22Rik	0	0	0	0
1700022E09Rik	0	0	0	0
1700022H01Rik	1.6	2.7	6.1	0
1700022H16Rik	0	0	0	0
1700022I11Rik	3626.8	2658.7	4066.2	1836.9
1700022N22Rik	347.2	284.9	307.9	256.1
1700023C21Rik	0	0	0	0
1700023F02Rik	0	0	0	0
1700023F06Rik	1.6	0	0	0
1700023G09Rik	0	0	0	0
1700023H06Rik	137.8	136.4	204.6	178.6
1700024B05Rik	0	0	1.4	0
1700024B18Rik	0	0	0	0
1700024G13Rik	0	0	0	0
1700024I08Rik	1.6	0	1.4	0
1700024J04Rik	389.2	506.4	393.7	564.8
1700024P04Rik	0	0	0	0
1700025A08Rik	0	0	0	0
1700025B11Rik	0	0	0	0
1700025C18Rik	0	0	0	0
1700025D23Rik	0	0	0	0
1700025F22Rik	0	0	0	0
1700025F24Rik	0	0	0	0
1700025G04Rik	1115.5	933.1	994.8	823.6
1700025H01Rik	0	0	0	0
1700025J12Rik	0	0	0	0
1700025K04Rik	0	0	0	0
1700025K24Rik	0	0	0	0
1700025L06Rik	0	0	0	0
1700025M24Rik	0	1.4	0	2.8
1700025N21Rik	3.1	0	2.7	0
1700025N23Rik	1.6	2.7	1.4	0
1700025O08Rik	0	0	0	0
1700026D11Rik	0	2.7	1.4	0
1700026F02Rik	3.1	0	0	0
1700026J12Rik	0	0	0	0
1700026J14Rik	7.8	16.2	5.4	5.5
1700026N04Rik	10.1	21.6	2.7	29.1
1700027A07Rik	4.7	13.5	16.9	16.6
1700027A15Rik	0.8	0	0	0
1700027F06Rik	0	0	0	0
1700027F09Rik	0	0	0	0
1700027H10Rik	0	0	0	0
1700027I24Rik	0	0	1.4	0
1700027J07Rik	0	0	1.4	0
1700028B04Rik	1.6	0	1.4	0
1700028D13Rik	0	0	0	0
1700028E10Rik	156.5	252.5	157.4	321.2
1700028I16Rik	4.7	2.7	2	8.3
1700028J19Rik	34.3	25.7	31.7	16.6
1700028K03Rik	228.1	266	215.4	196.6
1700028M03Rik	0	0	0	0
1700028N14Rik	15.6	5.4	23	26.3
1700028P14Rik	0	0	0	0
1700028P15Rik	0	0	0	0
1700029B22Rik	0	0	0	0
1700029B24Rik	0	0	0	0
1700029E06Rik	0	0	0	0
1700029F12Rik	0	0	0	0
1700029H14Rik	26.5	21.6	24.3	0
1700029I15Rik	206.3	108	264.1	157.8
1700029J03Rik	6.2	0	2.7	2.8
1700029J07Rik	18.7	18.9	27	33.2
1700029M03Rik	0	0	0	0
1700029M20Rik	0	0	0	0
1700029N11Rik	0	0	0	0
1700029P11Rik	0	0	0	0
1700030A11Rik	0	0	0	0
1700030C10Rik	152.6	174.2	176.9	148.1
1700030C12Rik	19.5	28.4	14.2	19.4
1700030C14Rik	0	0	0	0
1700030E10Rik	0	0	0	0
1700030F04Rik	41.3	105.3	44.6	83.1
1700030I03Rik	0	0	0	0
1700030J22Rik	25.7	21.6	20.3	16.6
1700030K09Rik	1287.6	1150.5	1238.6	1256.9
1700030L20Rik	0	0	0	0
1700030L22Rik	83.3	68.9	68.9	109.4
1700030M09Rik	0	0	4.1	1.4
1700030N03Rik	0	0	0	0
1700030N18Rik	0	0	0	0
1700030O20Rik	0	0	0	0
1700031A10Rik	1.6	0	0	0
1700031F05Rik	0	0	0	0
1700031F10Rik	0	0	0	0
1700031L13Rik	0	0	0	0
1700031M16Rik	0	0	0	0
1700031P21Rik	0	0	0	0
1700034B16Rik	0	0	0.7	0
1700034E13Rik	0	0	0	0
1700034G24Rik	0	0	0	0
1700034H15Rik	69.3	70.2	99.9	138.4
1700034I23Rik	23.4	48.6	33.8	45.7
1700034J04Rik	0	0	0	0
1700034J05Rik	524.7	469.9	563.9	437.4
1700034K08Rik	0	0	0	0
1700034P13Rik	608.8	421.3	690.9	549.6
1700036A12Rik	0	0	0	0
1700036G14Rik	0	0	0	0
1700036O09Rik	0	0	0	0
1700037C06Rik	1.6	0	2.7	0
1700037C18Rik	931.8	803.4	1107.5	852.7
1700037F03Rik	3.1	0	0	0
1700037F24Rik	0	0	0	0
1700037H04Rik	1285.2	1041.1	1101.5	715.7
1700039E22Rik	0	0	0	0
1700039I01Rik	0	0	0	0
1700039M10Rik	0	2.7	1.4	2.8
1700039M15Rik	1.6	2.7	0	2.8
1700040D17Rik	18.7	29.7	16.2	34.6
1700040E09Rik	0	0	0	0
1700040F15Rik	0	0	0	0
1700040F17Rik	0	0	0	0
1700040K01Rik	0	0	0	0
1700040L08Rik	495.9	401	555.8	323.9
1700041B01Rik	0	0	0	2.8
1700041C23Rik	0.8	0	0	0
1700041G16Rik	0	0	4.1	8.3
1700041I07Rik	0	0	0	0
1700041M05Rik	0	0	0	0
1700041M19Rik	0	0	1.4	0
1700042D02Rik	0	0	0	0
1700042G07Rik	0	2.7	0	0
1700042G15Rik	0	0	0	0
1700042O05Rik	0	0	0	0
1700042O10Rik	0	2.7	0	0
1700044C05Rik	0	0	0	0
1700044K03Rik	0	0	0	0
1700045H11Rik	0	0	0	0
1700045I11Rik	0	0	0	0
1700046C09Rik	0	0	0	0
1700047A11Rik	105.9	147.2	104	132.9
1700047E10Rik	0	0	0	0
1700047F07Rik	0	0	0	0
1700047G03Rik	0.8	5.4	1.4	2.8
1700047G07Rik	1.6	0	0	2.8
1700047I17Rik2	1521.1	1143.7	1510	1528.3
1700047K16Rik	98.9	124.2	99.9	145.3
1700047L14Rik	0	0	0	0
1700047M11Rik	10.9	2.7	1.4	2.8
1700047N06Rik	22.6	29.7	20.3	36
1700047O18Rik	0	0	0	0
1700048F04Rik	0	0	0	0
1700048M11Rik	17.1	23	20.9	26.3
1700048O20Rik	0	0	1.4	0
1700048P04Rik	0	0	0	0
1700049E15Rik	0	0	0.7	0
1700049E17Rik1	0	0	0	0
1700049E17Rik2	0	0	0	0
1700049E22Rik	0	0	0	0
1700049L16Rik	0	0	0	2.8
1700051A21Rik	0	0	0	0
1700051K13Rik	14	16.2	21.6	8.3
1700051O22Rik	27.2	35.1	39.8	55.4
1700052H01Rik	0	0	0	0
1700052I22Rik	0	2.7	0	0
1700052K11Rik	163.5	186.3	232.3	301.8
1700054A03Rik	10.9	20.3	13.5	18
1700054K02Rik	0	0	0	0
1700054K19Rik	0	0	0	0
1700054M17Rik	0.8	2.7	2.7	5.5
1700054O05Rik	0	0	0	0
1700054O19Rik	0	2.7	2.7	0
1700055C04Rik	0	0	0	0
1700055D18Rik	31.1	37.8	54	54
1700056E22Rik	9.3	8.1	10.8	11.1
1700056N10Rik	246	174.2	242.4	141.2
1700057G04Rik	2.3	0	1.4	0
1700057H15Rik	1.6	2.7	1.4	2.8
1700057H21Rik	37.4	0	41.2	15.2
1700058P15Rik	56.8	93.2	53.4	63.7
1700060C16Rik	0	2.7	0	0
1700060C20Rik	11.7	2.7	40.5	0
1700060J05Rik	105.9	94.5	140.5	72
1700060O08Rik	4.7	14.9	6.1	19.4
1700061E17Rik	0	0	0	0
1700061E18Rik	0	0	0	0
1700061F12Rik	0	0	0	0
1700061G19Rik	61.5	52.7	50.6	42.9
1700061H18Rik	1.6	0	0	0
1700061I17Rik	0	0	0	0
1700061J23Rik	0	0	0	0
1700061N14Rik	0.8	2.7	0.7	0
1700062C10Rik	1.6	0	1.4	0
1700063A18Rik	0	0	0	0
1700063D05Rik	7.8	2.7	12.2	2.8
1700063H04Rik	0	0	0	0
1700063H06Rik	0	0	0	0
1700063I16Rik	0	0	0	0
1700063K16Rik	0	0	0	0
1700063O14Rik	0	0	0	0
1700064H15Rik	200.1	187.7	139.8	178.6
1700064J06Rik	0	0	0	0
1700064M15Rik	1.6	0	0	2.8
1700065D16Rik	58.4	55.4	89.1	73.4
1700065I16Rik	0	2.7	0	0
1700065J11Rik	0	0	1.4	0
1700065J18Rik	0	0	0	0
1700065L07Rik	0	0	0	0
1700065O20Rik	0	0	0	0
1700066B17Rik	1.6	2.7	0	0
1700066B19Rik	38.1	31.1	32.4	37.4
1700066C05Rik	0	0	2.7	0
1700066J03Rik	0	0	0	0
1700066M21Rik	656.2	1054.6	646.3	1225.1
1700066N21Rik	0	0	0	0
1700066O22Rik	0	0	0	0
1700067G17Rik	0	0	0	0
1700067K01Rik	109	114.8	132.4	106.6
1700067P10Rik	0	0	0	0
1700069B07Rik	9.3	54	20.9	22.1
1700069L16Rik	0	0	0	2.8
1700069P05Rik	0	0	0	0
1700071G01Rik	10.9	24.3	18.9	4.2
1700071K01Rik	9.3	0	5.4	0
1700071M16Rik	0	0	0	0
1700072B07Rik	0	0	0	0
1700072G22Rik	0	0	0	0
1700072O05Rik	0	0	0	0
1700073E17Rik	0	5.4	1.4	0
1700074A21Rik	0	0	0	0
1700074H08Rik	0	5.4	0	2.8
1700074P13Rik	0	0	0	0
1700080E11Rik	0	0	0	0
1700080G11Rik	0	0	0	0
1700080N15Rik	0	0	0	0
1700080O16Rik	0	0	0	0
1700081B01Rik	0	0	0	0
1700081H04Rik	0	0	0	0
1700081N11Rik	9.3	21.6	6.1	23.5
1700082M22Rik	7	2.7	16.9	11.1
1700083H02Rik	0	0	0	0
1700084C06Rik	518.5	544.2	623.3	434.7
1700084D21Rik	0	0	0	0
1700084E18Rik	102.8	159.3	127	198
1700084F23Rik	0	0	0	0
1700084J12Rik	1.6	10.8	0	0
1700084M14Rik	0	0	0	0
1700085C21Rik	0	0	0	0
1700085D07Rik	28	48.6	35.1	29.1
1700086D15Rik	0	0	0	0
1700086L19Rik	0	0	0	0
1700086O06Rik	281	374	314.7	397.3
1700086P04Rik	17.1	28.4	16.9	22.1
1700087I21Rik	11.7	8.1	21.6	15.2
1700087M22Rik	70.8	36.5	75.6	40.1
1700088E04Rik	1855.1	1255.8	1811.2	1355.2
1700091H14Rik	0	0	0	0
1700092C02Rik	0	0	0	0
1700092C10Rik	0	0	0	0
1700092C17Rik	0	0	0	0
1700092E16Rik	1.6	0	1.4	0
1700092E19Rik	0	0	0	0
1700092K14Rik	0	0	0	0
1700092M07Rik	24.1	8.1	29.7	20.8
1700093K21Rik	3.1	5.4	2.7	0
1700094J05Rik	368.2	399.7	380.2	293.5
1700094M23Rik	9.3	6.8	14.9	11.1
1700094M24Rik	0	0	0	0
1700095A13Rik	0	1.4	0	0
1700095A21Rik	0	0	0	0
1700095B10Rik	0	0	0	0
1700095J03Rik	0	0	0	0
1700095J07Rik	6.2	5.4	1.4	0
1700095J12Rik	31.9	25.7	30.4	51.2
1700095K22Rik	0	0	0	0
1700096J18Rik	1.6	5.4	0	0
1700096K18Rik	14	35.1	12.2	44.3
1700097M23Rik	1.6	0	0	0
1700097N02Rik	0	0	0	0
1700099I09Rik	41.3	77	37.8	19.4
1700100I10Rik	0	0	0	0
1700100L14Rik	8.6	8.1	10.1	0
1700101I11Rik	555	419.9	550.4	574.5
1700101I19Rik	0	0	0	0
1700101O22Rik	0	0	0	0
1700102F20Rik	0	0	0	0
1700102H20Rik	6.2	10.8	6.8	4.2
1700102P08Rik	31.9	28.4	53.4	27.7
1700104B16Rik	0	0	0	0
1700104L18Rik	0	0	0	0
1700105G05Rik	0	2.7	0	0
1700105P06Rik	80.2	83.7	66.9	52.6
1700108F19Rik	0	5.4	0	23.5
1700108J01Rik	15.6	35.1	11.5	11.1
1700108N06Rik	0	0	0	0
1700108N11Rik	1.6	0	0	0
1700109G14Rik	89.5	62.1	308.6	204.9
1700109G15Rik	0	0	0	0
1700109H08Rik	517.7	661.6	547.7	711.5
1700109I08Rik	0	0	0	0
1700109K24Rik	161.9	241.7	137.8	141.2
1700110C19Rik	12.5	13.5	37.8	34.6
1700110I01Rik	0	0	0	0
1700110I07Rik	1.6	0	0	0
1700110K17Rik	120.7	50	110.8	30.5
1700111E14Rik	33.5	36.5	18.2	20.8
1700111N16Rik	0	0	0	0
1700112D23Rik	7.8	5.4	10.1	11.1
1700112H15Rik	0	0	0	0
1700112J05Rik	29.6	29.7	36.5	38.8
1700112J16Rik	1.6	0	0	2.8
1700112K13Rik	0	0	0	0
1700112L15Rik	0	0	0	0
1700112M02Rik	0	0	0	0
1700113A16Rik	221.9	349.7	206	397.3
1700113B09Rik	0	0	0	0
1700113B19Rik	0	0	0	0
1700113H08Rik	0	0	0	0
1700116B05Rik	0	0	0	0
1700119H24Rik	0	2.7	0	2.8
1700119I11Rik	3.1	5.4	1.4	5.5
1700120B22Rik	93.4	117.5	93.9	120.4
1700120C14Rik	241.3	201.2	255.3	153.7
1700120C18Rik	0	0	0	0
1700120E14Rik	0	0	0	0
1700120G07Rik	6.2	0	11.5	8.3
1700120G11Rik	0	0	0	0
1700120K04Rik	40.5	40.5	46.6	38.8
1700120O09Rik	0	0	0	0
1700121C08Rik	1.6	0	0	0
1700121L03Rik	0	0	0	0
1700121L16Rik	0	0	0	0
1700121N20Rik	0	0	0	0
1700122D07Rik	0	0	0	0
1700122E12Rik	31.1	27	24.3	13.8
1700122H20Rik	3.1	0	2.7	1.4
1700122O11Rik	0	0	0	0
1700123J17Rik	0	0	0	0
1700123K08Rik	0	0	0	0
1700123L14Rik	0	0	0	0
1700123M08Rik	40.5	82.4	52	101.1
1700123O12Rik	0	0	0	0
1700123O20Rik	1461.2	866.9	1532.3	863.8
1700123O21Rik	0	0	0	0
1700124L16Rik	40.5	32.4	56.7	16.6
1700124M09Rik	0	0	0	0
1700125G02Rik	0	0	0	0
1700125G22Rik	1.6	2.7	6.8	2.8
1700125H03Rik	0	0	0	0
1700125H20Rik	3.1	0	2.7	2.8
1700126A01Rik	0	0	0	0
1700126G02Rik	247.5	528	231.6	455.4
1700126H18Rik	0	0	0	0
1700127F24Rik	0	0	0	0
1700128A07Rik	0	0	0	0
1700128E19Rik	0	0	0	0
1700128F08Rik	0	0	0	0
1700128I11Rik	0	0	0	0
1700129C05Rik	0	0	0	0
1700129L04Rik	0	0	1.4	0
1810006J02Rik	0	0	0	0
1810007C17Rik	0	0	0	0
1810007D17Rik	0	0	0	0
1810008B01Rik	182.2	141.8	222.9	127.4
1810008I18Rik	0	0	0	0
1810009A15Rik	948.2	680.6	1102.8	570.3
1810009J06Rik	0	0	0	0
1810010D01Rik	9.3	2.7	0	13.8
1810010H24Rik	22.6	56.7	40.5	163.3
1810010K12Rik	0	0	0	0
1810012K08Rik	468.6	453.7	550.4	440.2
1810012K16Rik	7	9.5	2.7	9.7
1810013D15Rik	4.7	0	0.7	1.4
1810013L24Rik	3155.1	4082	3397.6	5672.8
1810014B01Rik	8461.8	7985.7	8056	7116.6
1810017P11Rik	0	2.7	1.4	0
1810018F18Rik	0	0	0	0
1810019D21Rik	7.8	1.4	4.1	4.2
1810019N24Rik	20.2	35.1	13.5	11.1
1810020O05Rik	7	0	4.1	0
1810021B22Rik	9.3	18.9	16.2	11.1
1810022K09Rik	1590.4	1615	1325	1399.5
1810024B03Rik	91.1	86.4	81.7	108
1810026B05Rik	699.1	1467.8	782	1576.7
1810028F09Rik	0	0	0	0
1810030O07Rik	1702.5	1612.3	1727.5	1607.2
1810032O08Rik	1321.8	903.4	1121	1173.9
1810034E14Rik	216.4	187.7	270.1	326.7
1810037I17Rik	811.2	885.8	891.4	845.8
1810041H14Rik	17.1	27	16.9	1.4
1810043G02Rik	1201.2	727.8	1472.9	610.5
1810044D09Rik	42	52.7	39.2	59.5
1810044K17Rik	0	0	0	0
1810046K07Rik	0	0	0	0
1810049I09Rik	0	0	0	0
1810049J17Rik	202.4	371.3	263.4	422.2
1810053B23Rik	0	2.7	0	5.5
1810055G02Rik	842.3	428	873.2	426.4
1810058I24Rik	2505.8	1940.4	3232.8	2426.7
1810059C17Rik	5.4	29.7	11.5	5.5
1810059H22Rik	7	13.5	1.4	16.6
1810062G17Rik	20.2	20.3	39.2	38.8
1810062O18Rik	327.7	248.5	328.9	222.9
1810063I02Rik	0	0	0	0
1810064F22Rik	0	0	0	0
1810065E05Rik	228.9	153.9	121.6	132.9
2010001A14Rik	41.3	37.8	52.7	62.3
2010001K21Rik	68.5	35.1	49.3	38.8
2010001M07Rik	0	0	0	0
2010003K11Rik	0	0	0	0
2010005H15Rik	0	0	0	2.8
2010007H06Rik	0	0	0	2.8
2010008C14Rik	130	137.7	119.5	134.3
2010009K17Rik	38.1	10.8	15.5	12.5
2010010A06Rik	3.1	0	12.2	4.2
2010013B24Rik	0	0	0	0
2010015M23Rik	147.1	131	137.8	117.7
2010016I18Rik	14	16.2	12.2	55.4
2010103J01Rik	58.4	45.9	49.3	67.8
2010106C02Rik	58.4	45.9	67.5	60.9
2010106E10Rik	0	0	0	0
2010109A12Rik	9.3	10.8	4.7	16.6
2010109I03Rik	0	0	0	0
2010109P13Rik	0	0	0	0
2010110E17Rik	1.6	2.7	4.1	0
2010110G14Rik	0	0	0	0
2010110K18Rik	65.4	105.3	72.9	36
2010111I01Rik	1486.1	1281.4	1532.3	1173.9
2010203P06Rik	0	0	0	0
2010204K13Rik	129.2	97.2	168.8	88.6
2010300C02Rik	7.8	8.1	10.1	5.5
2010300F17Rik	0	0	0	0
2010308F09Rik	3.1	5.4	4.1	0
2010309G21Rik	0	0	0	0
2010310C07Rik	3.9	5.4	2.7	2.8
2010315B03Rik	298.1	568.5	273.5	1041
2010320M18Rik	113.7	105.3	103.3	135.7
2010320O07Rik	1.6	2.7	1.4	0
2200002A13Rik	0	0	0	0
2200002D01Rik	175.2	140.4	183.7	153.7
2200002J24Rik	0	0	0	0
2200007N16Rik	0	0	0	0
2210008F06Rik	10.1	1.4	6.8	8.3
2210009P08Rik	3.1	0	4.1	0
2210010C04Rik	10.9	23	8.1	98.3
2210011C24Rik	2.3	8.1	2.7	0
2210011K15Rik	1.6	0	1.4	0
2210016F16Rik	1037.7	780.5	1184.5	840.3
2210016L21Rik	832.9	586	934.7	564.8
2210017I01Rik	0	0	0	0
2210020O09Rik	25.7	20.3	23	20.8
2210039B01Rik	0	2.7	0	2.8
2210404E10Rik	0	0	0	0
2210406H18Rik	66.9	144.5	88.5	155
2210406O10Rik	5.4	8.1	6.8	11.1
2210407C18Rik	0	0	0	0
2210408F21Rik	800.3	1165.3	689.5	1445.2
2210408I21Rik	444.5	467.2	341	555.1
2210409D07Rik	0	0	0	0
2210409E12Rik	1.6	0	0	0
2210411M09Rik	137.8	91.8	110.1	73.4
2210412B16Rik	35.8	35.1	18.9	13.8
2210414B05Rik	0	0	0	0
2210414F02Rik	0	0	0	0
2210417A02Rik	46.7	43.2	46.6	69.2
2210418O10Rik	24.9	35.1	12.8	38.8
2210420H20Rik	0	13.5	0	0
2300002M23Rik	0	0	0	0
2300003K06Rik	0	0	0	0
2300009A05Rik	120.7	293	151.9	305.9
2310001H17Rik	0	2.7	1.4	8.3
2310001K20Rik	0	0	0	0
2310001K24Rik	38.1	37.8	47.9	54
2310002D06Rik	4.7	1.4	2.7	2.8
2310002F09Rik	0	0	0	0
2310002L09Rik	0	0	0	0
2310003L06Rik	0	0	0	0
2310003N18Rik	1.6	0	1.4	0
2310005A03Rik	8.6	4.1	0	8.3
2310005E17Rik	0	0	0	0
2310007B03Rik	0	0	0	0
2310008N11Rik	0	0	0	2.8
2310009A05Rik	169.7	383.5	182.3	481.7
2310009B15Rik	175.2	311.9	147.2	286.5
2310010J17Rik	27.2	25.7	17.6	51.2
2310011J03Rik	1440.9	931.7	1580.3	856.9
2310014F06Rik	14	25.7	6.1	34.6
2310015A10Rik	335.5	488.8	289.7	636.8
2310015D24Rik	0	0	0	2.8
2310015K22Rik	0	0	0	0
2310016D03Rik	0	0	0	0
2310016D23Rik	0	0	0	0
2310016G11Rik	6.2	8.1	7.4	0
2310020H05Rik	0	0	0	0
2310022A10Rik	1085.2	843.9	1186.6	833.3
2310022B05Rik	2014.6	1999.8	1832.8	1191.9
2310026I22Rik	1.6	0	0	0
2310026L22Rik	9.3	8.1	7.4	18
2310030A07Rik	0	0	0.7	0
2310030G06Rik	370.5	483.4	330.2	236.7
2310031A07Rik	365.9	501	443	761.4
2310033P09Rik	926.4	568.5	1041.4	544
2310034C09Rik	0	0	0	0
2310034G01Rik	12.5	5.4	16.2	16.6
2310034O05Rik	0	0	0	0
2310039H08Rik	301.3	351.1	251.9	287.9
2310039L15Rik	2.3	0	0	0
2310040G07Rik	68.5	101.3	74.3	54
2310040G24Rik	3.1	0	5.4	2.8
2310043L19Rik	0	0	0	0
2310043M15Rik	14	14.9	12.8	26.3
2310043O21Rik	1.6	0	0	0
2310043P16Rik	42	63.5	47.3	131.5
2310044K18Rik	10.9	2.7	4.7	0
2310046K23Rik	0	0	0	0
2310047D07Rik	1.6	2.7	0	0
2310050C09Rik	0	0	0	0
2310057J18Rik	712.3	673.8	278.2	362.7
2310057M21Rik	1622.3	1385.4	1790.3	1668.1
2310057N15Rik	0	0	0	0
2310058D17Rik	109	155.3	120.2	163.3
2310061I04Rik	1432.4	737.3	1366.2	801.5
2310061N02Rik	0	0	0	0
2310065F04Rik	0	0	0	0
2310067P03Rik	0	2.7	0	0
2310068J16Rik	292.7	343	251.2	384.8
2310069B03Rik	4.7	18.9	1.4	16.6
2310074N15Rik	0	0	2.7	0
2310075C17Rik	0	0	0	0
2310079G19Rik	0	0	0	0
2310081O03Rik	0	0	0	2.8
2400006E01Rik	3.1	2.7	0.7	5.5
2410002F23Rik	3041.4	2063.3	2639.9	2584.5
2410003I16Rik	0	0	0	0
2410003L11Rik	0	0	0	0
2410004B18Rik	358.9	498.3	440.3	386.2
2410004I01Rik	0	0	0	2.8
2410004P03Rik	4.7	13.5	2.7	2.8
2410006H16Rik	1811.5	1232.8	1938.2	2430.8
2410012E07Rik	0	0	0	0
2410015M20Rik	2534.6	1562.3	2872.2	1572.5
2410017I17Rik	0	8.1	0	0
2410018L13Rik	4.7	16.2	10.1	0
2410021H03Rik	0	0	0	0
2410022M11Rik	35.8	59.4	45.2	74.8
2410024N13Rik	1.6	2.7	0	0
2410080I02Rik	0	0	0	0
2410124H12Rik	0	0	0	0
2410131K14Rik	1437	1054.6	1589	1322
2410137M14Rik	0	1.4	0	0
2410141K09Rik	0	0	0	0
2410152P15Rik	0	0	0	0
2500002B13Rik	55.3	86.4	85.8	91.4
2500004C02Rik	182.2	266	221.5	251.9
2510002D24Rik	15.6	27	13.5	11.1
2510009E07Rik	1629.3	1642	1545.2	1593.3
2510016D11Rik	83.3	36.5	70.2	42.9
2510017J16Rik	73.2	145.8	50.6	120.4
2510039O18Rik	2674	1593.4	3022.8	1513
2510046G10Rik	163.5	110.7	151.3	102.4
2600006K01Rik	3.1	0	5.4	8.3
2600014E21Rik	3.1	0	0	0
2610001A08Rik	6.2	16.2	11.5	16.6
2610001J05Rik	1943	1867.5	2195.5	1409.2
2610002M06Rik	1950	2345.5	2056.4	2572
2610005L07Rik	1937.6	1382.7	1856.5	1745.6
2610008E11Rik	925.6	1716.2	1012.3	2677.2
2610011E03Rik	6.2	5.4	2.7	2.8
2610012C04Rik	123.8	97.2	124.3	69.2
2610016A17Rik	0	0	0	0
2610017A05Rik	66.9	71.6	75	47.1
2610020C07Rik	2190.6	1781	2091.5	1854.9
2610020F03Rik	13.2	14.9	14.2	23.5
2610021A01Rik	1001.9	843.9	1104.2	1315.1
2610024D14Rik	14	24.3	9.5	24.9
2610027F03Rik	0	0	0	0
2610027K06Rik	389.2	224.1	441	206.3
2610028D06Rik	186.1	139.1	191.1	94.1
2610028E06Rik	0	0	0	0
2610028H24Rik	38.9	68.9	52	60.9
2610034O05Rik	4.7	0	1.4	2.8
2610035D17Rik	1009.7	907.4	1167	588.3
2610035F20Rik	74.7	81	56.1	78.9
2610037D02Rik	259.2	626.5	366	617.4
2610042L04Rik	0	0	0	0
2610044O15Rik8	260	495.6	245.1	578.6
2610105M22Rik	0	0	0	0
2610203C22Rik	307.5	419.9	356.6	412.5
2610204G07Rik	85.6	72.9	61.5	77.5
2610206C17Rik	14.8	17.6	11.5	34.6
2610300A13Rik	0	0	0	0
2610300M13Rik	0	0	0	0
2610301B20Rik	469.4	442.9	482.9	642.3
2610303G11Rik	0	0	0	0
2610306M01Rik	210.2	183.6	234.3	209
2610306O10Rik	43.6	52.7	25.7	13.8
2610307P16Rik	68.5	71.6	62.1	90
2610316D01Rik	0	0	0	0
2610318M16Rik	0	0	0	0
2610318N02Rik	459.3	444.2	493	411.1
2610507B11Rik	26793.6	18703	29509.2	15038.9
2610507I01Rik	121.4	106.7	116.8	135.7
2610509F24Rik	0	0	0	0
2610528A11Rik	0	2.7	1.4	2.8
2610528J11Rik	0	0	0	0
2700012I20Rik	40.5	44.6	56.7	52.6
2700016F22Rik	587.7	758.9	640.9	721.2
2700029L08Rik	101.2	144.5	96.6	81.7
2700033N17Rik	161.9	233.6	216.8	193.8
2700038G22Rik	637.6	486.1	552.4	485.9
2700046A07Rik	0	0	0	0
2700046G09Rik	74.7	132.3	87.1	211.8
2700049A03Rik	2320.6	2369.8	2032.7	1860.5
2700054A10Rik	755.1	1097.8	667.9	917.8
2700062C07Rik	514.6	475.3	584.8	609.1
2700068H02Rik	0	0	2.7	0
2700069I18Rik	9.3	5.4	2.7	2.8
2700078F05Rik	318.4	417.2	275.5	393.1
2700080J24Rik	0	5.4	2.7	2.8
2700081O15Rik	1227.6	1261.2	929.3	879
2700089I24Rik	0	0	0	0
2700097O09Rik	545.7	634.6	459.2	571.7
2700099C18Rik	462.4	838.5	455.8	718.4
2810001G20Rik	76.3	167.4	83.7	220.1
2810002D19Rik	186.1	309.2	179	487.3
2810004N23Rik	2161	1800	2321.8	2554
2810006K23Rik	503.7	571.2	616.6	505.3
2810013P06Rik	91.9	226.9	68.2	232.6
2810021J22Rik	727.9	717	855	1294.3
2810025M15Rik	902.2	710.3	909.7	750.3
2810029C07Rik	52.2	52.7	41.2	69.2
2810030D12Rik	0	0	0	0
2810032G03Rik	56.8	45.9	71.6	52.6
2810039B14Rik	148.7	83.7	135.1	137
2810047C21Rik1	0	2.7	0	11.1
2810049E08Rik	0	12.2	0.7	2.8
2810402E24Rik	175.9	228.2	133.7	326.7
2810403D21Rik	229.6	401	251.2	427.7
2810403G07Rik	0	0	0	2.8
2810404F17Rik	0	0	0	0
2810404M03Rik	0	0	0	0
2810405F15Rik	10.9	37.8	21.6	16.6
2810405F17Rik	49	110.7	66.9	94.1
2810407A14Rik	17.9	10.8	2.7	12.5
2810408A11Rik	21.8	43.2	14.9	92.7
2810408I11Rik	73.2	152.6	110.8	186.9
2810410L24Rik	176.7	399.7	214.1	301.8
2810414N06Rik	17.1	5.4	36.5	36
2810425M01Rik	552.7	372.7	513.9	400.1
2810428J06Rik	91.9	168.8	50.6	173
2810429I04Rik	488.1	695.4	439.6	552.3
2810430I11Rik	16.3	31.1	12.2	1.4
2810432F15Rik	4.7	5.4	7.4	0
2810433D01Rik	3.1	16.2	0.7	2.8
2810442N19Rik	1.6	2.7	4.1	0
2810454H06Rik	79.4	121.5	51.3	96.9
2810455O05Rik	130	140.4	154	126
2810457G06Rik	181.4	224.1	154.7	296.2
2810459M11Rik	3.1	0	1.4	0
2810468N07Rik	1.6	0	5.4	0
2810471M01Rik	0	2.7	0	0
2900002M20Rik	0	0	0	0
2900005J15Rik	248.3	198.5	214.8	250.6
2900009J06Rik	6.2	0	4.1	2.8
2900011O08Rik	4.7	2.7	1.4	0
2900018N21Rik	15.6	27	13.5	24.9
2900022M07Rik	0	0	0	0
2900024D18Rik	0	0	0	0
2900026A02Rik	0	0	0	0
2900027M19Rik	0	0	0	0
2900035J10Rik	0	0	0	0
2900037B21Rik	0	0	0	0
2900040C04Rik	0	0	0	0
2900041M22Rik	46.7	51.3	68.9	33.2
2900042G08Rik	0	0	0	0
2900042K21Rik	0	2.7	1.4	0
2900045O20Rik	0	0	0	0
2900052L18Rik	430.5	849.3	609.8	549.6
2900052N01Rik	0	0	0	0
2900057B20Rik	0	0	0	0
2900060B14Rik	101.2	419.9	80.4	506.6
2900060N12Rik	1.6	40.5	4.1	36
2900064F13Rik	0	0	0	0
2900064K03Rik	0	0	0	0
2900069G24Rik	0	0	0	0
2900072N19Rik	0.8	0	0	2.8
2900076A07Rik	172.8	259.3	152.6	236.7
2900076G11Rik	12.5	27	25.7	38.8
2900078I11Rik	50.6	85.1	41.9	106.6
2900079G21Rik	0	0	0	0
2900089D17Rik	180.6	203.9	188.4	127.4
2900092C05Rik	0	0	0	0
2900092N22Rik	0	0	0	0
2900092O11Rik	0	0	0	0
2900093K20Rik	14	41.9	24.3	58.1
2900097C17Rik	6955.5	9072.7	7086.2	6683.3
3000002C10Rik	202.4	348.4	231.6	431.9
3010001F23Rik	0	0	0	0
3010003L21Rik	271.7	275.5	220.8	213.2
3100002H09Rik	0	0	0	0
3100003L05Rik	0	0	0	0
3110001I22Rik	253	245.8	332.3	247.8
3110004A20Rik	0	0	0	0
3110006O06Rik	17.9	16.2	28.4	33.2
3110009E18Rik	78.6	110.7	72.3	109.4
3110009F21Rik	0	0	0	0
3110009M11Rik	1.6	0	0	0
3110015C05Rik	0	0	0	0
3110018I06Rik	0	0	0	0
3110021N24Rik	274	368.6	316.7	419.4
3110031N09Rik	4.7	0	2.7	5.5
3110039I08Rik	1.6	0	0	0
3110039M20Rik	0	0	0	0
3110040M04Rik	0	0	0	0
3110040N11Rik	182.2	185	238.4	191
3110043J17Rik	0	0	1.4	0
3110045C21Rik	74	221.4	61.5	294.9
3110053B16Rik	197.7	224.1	212.7	177.2
3110056K07Rik	267.8	388.9	245.1	366.8
3110062G12Rik	0	25.7	3.4	37.4
3110067C02Rik	42	45.9	28.4	41.5
3110070M22Rik	51.4	40.5	47.9	36
3110080E11Rik	0	0	0	0
3110080O07Rik	108.2	118.8	83.1	77.5
3110082I17Rik	614.2	471.3	828	405.6
3110082J24Rik	0	0	4.7	2.8
3110083C13Rik	109	113.4	105.4	148.1
3110099E03Rik	1.6	2.7	1.4	2.8
3200001D21Rik	78.6	98.6	108.7	67.8
3222401L13Rik	9.3	10.8	10.8	22.1
3300002A11Rik	47.5	45.9	56.1	30.5
3300002I08Rik	179	259.3	156	215.9
3300002P13Rik	0	0	0	0
3300005D01Rik	62.3	29.7	33.1	26.3
3425401B19Rik	0	0	0	0
3632454L22Rik	10.1	21.6	18.9	33.2
3732407C23Rik	0	0	0	0
3830403N18Rik	0	0	0	0
3830406C13Rik	725.5	1070.8	825.9	1149
3830408C21Rik	68.5	104	60.8	85.8
3830417A13Rik	0	0	1.4	0
3830422I06Rik	0	0	4.1	2.8
3830432H09Rik	42	36.5	47.3	47.1
3930402G23Rik	32.7	39.2	20.3	52.6
4430402I18Rik	133.1	105.3	108.7	121.8
4631405J19Rik	137.8	193.1	142.5	98.3
4631405K08Rik	0	0	0	0
4631422I05Rik	1.6	0	0	0
4632404H12Rik	1085.2	1159.9	1337.8	1719.3
4632404M16Rik	42	56.7	54.7	38.8
4632411P08Rik	17.1	24.3	20.3	29.1
4632415L05Rik	700.6	1258.5	875.9	2065.4
4632418H02Rik	74.7	131	72.9	141.2
4632427E13Rik	1586.5	2337.4	1548.5	3052.3
4632428C04Rik	3.1	2.7	2.7	5.5
4632432E15Rik	0	5.4	1.4	2.8
4632433K11Rik	109	186.3	135.1	166.1
4633401B06Rik	45.9	75.6	64.8	90
4731419I09Rik	436.7	456.4	584.8	357.1
4732414G09Rik	1.6	5.4	1.4	2.8
4732416N19Rik	415.7	683.3	474.1	805.7
4732419C18Rik	108.2	85.1	108.1	253.3
4732440D04Rik	109	293	151.3	287.9
4732463B04Rik	0	8.1	2.7	2.8
4732465J04Rik	0	0	0	0
4732471J01Rik	34.3	39.2	58.1	20.8
4732487G21Rik	189.9	289	249.2	553.7
4732490B19Rik	3.1	5.4	2	0
4732491K20Rik	182.9	263.3	209.4	337.8
4732496C06Rik	29.6	56.7	40.5	30.5
4831440D22Rik	346.4	232.3	385.6	256.1
4831440E17Rik	3.9	13.5	2	8.3
4833403J16Rik	0	0	0	0
4833404L02Rik	0	0	0	0
4833405L11Rik	0.8	0	4.1	0
4833407H14Rik	0	0	0	0
4833411C07Rik	1.6	0	0	0
4833412C05Rik	3.1	0	8.1	0
4833412C15Rik	71.6	114.8	83.7	110.7
4833412K13Rik	150.2	198.5	132.4	300.4
4833413E03Rik	5.4	2.7	4.1	1.4
4833413G10Rik	365.1	344.3	444.4	290.7
4833415N18Rik	21.8	16.2	17.6	11.1
4833417C18Rik	42.8	27	25	22.1
4833418N02Rik	21	35.1	19.6	49.8
4833418N17Rik	0	0	0	0
4833419F23Rik	60.7	67.5	60.1	105.2
4833419O12Rik	0	0	0	0
4833420G17Rik	2958.9	3995.5	2791.1	3647.6
4833421G17Rik	37.4	58.1	28.4	58.1
4833421K07Rik	0	0	0	0
4833422C13Rik	139.3	210.6	133.7	233.9
4833422M21Rik	1.6	2.7	9.5	5.5
4833423E24Rik	0	0	0	0
4833427F10Rik	0	0	0	0
4833427G06Rik	0	0	0	0
4833428L15Rik	0	0	0	0
4833439L19Rik	6337.4	4171.1	5932.1	3979.8
4833445I07Rik	31.1	45.9	23	38.8
4921501E09Rik	1.6	0	0	0
4921501I09Rik	42.8	63.5	39.8	70.6
4921504A21Rik	50.6	35.1	61.5	63.7
4921504E06Rik	0	0	0	0
4921507G05Rik	10.9	9.5	4.1	2.8
4921507P07Rik	35	55.4	26.3	126
4921508D12Rik	0	0	0	0
4921508M14Rik	1.6	0	0	0
4921509A06Rik	3.1	0	6.8	5.5
4921509C19Rik	0	0	0	0
4921509O07Rik	0	0	0	0
4921511C10Rik	102	114.8	124.3	106.6
4921511C20Rik	0	0	0	0
4921511E07Rik	0	0	0	0
4921511I17Rik	54.5	50	41.2	87.2
4921511M17Rik	0	0	0	0
4921513H07Rik	0	0	0	0
4921513I03Rik	3.1	8.1	1.4	1.4
4921513I08Rik	0	0	0	0
4921514A10Rik	3286.6	1565	3190.3	1197.4
4921515E04Rik	1.6	0	2.7	2.8
4921515L22Rik	212.5	186.3	184.4	137
4921516A02Rik	2951.9	1373.3	2352.2	1111.6
4921517D16Rik	45.2	29.7	51.3	60.9
4921517D22Rik	0	0	0	0
4921518K17Rik	1.6	0	1.4	2.8
4921520N01Rik	0	0	1.4	0
4921521D15Rik	0	0	0	0
4921522A10Rik	35	27	35.1	19.4
4921522P10Rik	58.4	90.5	81.7	72
4921523L03Rik	541	394.3	465.3	209
4921524J17Rik	517.7	730.5	466	1434.1
4921524L21Rik	0	0	2.7	0
4921525O09Rik	0	0	0	0
4921527H02Rik	0	0	0	0
4921528I07Rik	0	10.8	1.4	8.3
4921529L05Rik	0	0	0	0
4921530L21Rik	0	0	0	0
4921531C22Rik	89.5	162	91.8	132.9
4921531P14Rik	0	0	0	0
4921534A09Rik	3.1	18.9	2.7	8.3
4921534H16Rik	0	0	0	0
4921536K21Rik	150.2	140.4	151.3	149.5
4921539E11Rik	0	0	0	5.5
4921539H07Rik	0	0	0	0
4922502D21Rik	0	0	0	0
4922502N22Rik	0	0	0	0
4930401A07Rik	0	0	0	0
4930401C15Rik	0	1.4	0	0
4930401G09Rik	3.9	0	1.4	0
4930401O10Rik	0	0	0	0
4930401O12Rik	0	0	0	0
4930402C01Rik	0	0	0	0
4930402D18Rik	0	0	0	0
4930402F06Rik	0	0	0	0
4930402F11Rik	0	0	0	0
4930402H05Rik	0	2.7	0	0
4930402H24Rik	1799.8	2161.8	2777.6	2722.9
4930402K13Rik	0	0	0	0
4930403D09Rik	0	0	0	0
4930403O18Rik	0	0	0	0
4930403P22Rik	15.6	21.6	32.4	30.5
4930404A05Rik	0	0	0	0
4930404A12Rik	984	965.5	900.2	789
4930404H11Rik	0	0	0	0
4930404H24Rik	0	2.7	2.7	0
4930404I05Rik	267.8	532	272.2	710.1
4930404I20Rik	0	0	0	0
4930404K13Rik	0	0	0	0
4930404N11Rik	534	422.6	630.1	425
4930404O17Rik	0	0	0	0
4930405A10Rik	10.9	10.8	1.4	8.3
4930405A21Rik	28.8	58.1	28.4	94.1
4930405D01Rik	0	0	0	0
4930405D11Rik	0	0	0	0
4930405G09Rik	0	0	0	0
4930405H06Rik	1.6	0	1.4	0
4930405J17Rik	0	0	0	0
4930405L22Rik	0	0	0	0
4930405N21Rik	0	0	0	0
4930405O22Rik	120.7	149.9	182.3	108
4930406D18Rik	0	0	0	0
4930407G08Rik	0	0	0	0
4930407I10Rik	0	0	0	0
4930407I19Rik	0	0	1.4	0
4930408K08Rik	0	0	0	0
4930408O17Rik	63.1	78.3	75.6	23.5
4930412B13Rik	0	0	0	2.8
4930412C18Rik	0	2.7	1.4	0
4930412E21Rik	0	0	0	0
4930412F09Rik	0	0	2.7	0
4930412F12Rik	52.9	51.3	66.9	47.1
4930412L05Rik	1.6	0	0	0
4930412M03Rik	502.1	382.1	472.1	355.8
4930412O13Rik	0	0	0	0
4930413E15Rik	0	0	0	0
4930413F20Rik	0	0	0	0
4930413G21Rik	31.9	74.3	63.5	101.1
4930414F18Rik	0	0	0	0
4930414N06Rik	305.9	363.2	255.9	308.7
4930415C11Rik	0	0	0	0
4930415H17Rik	0	0	4.7	8.3
4930415L06Rik	0	0	0	0
4930415O20Rik	3.1	5.4	4.1	4.2
4930417H01Rik	44.4	68.9	56.7	80.3
4930417O13Rik	3.1	2.7	1.4	0
4930417O22Rik	0	0	0	0
4930419G24Rik	0	0	0	0
4930420G21Rik	3.1	5.4	0	0
4930420N18Rik	0	0	0	0
4930421C12Rik	0	0	0	0
4930421P07Rik	0	0	0	0
4930422C21Rik	0	0	0	0
4930422I22Rik	0	0	0	0
4930422M22Rik	46.7	58.1	27.7	30.5
4930423C22Rik	0	0	0	0
4930423D22Rik	1.6	0	2.7	0
4930423D24Rik	1.6	0	0	0
4930423M02Rik	0	0	0	0
4930425K10Rik	0	0	0	0
4930425K24Rik	0	0	0	0
4930425L21Rik	0	0	0	0
4930425O10Rik	0	0	0	0
4930425P05Rik	0	0	0	0
4930426D05Rik	0	0	0	0
4930426I24Rik	15.6	20.3	16.2	19.4
4930426L09Rik	7.8	10.8	8.1	30.5
4930428D20Rik	0	0	0	0
4930428E07Rik	0	0	0	0
4930428N03Rik	0	0	0	0
4930428O21Rik	0	0	0	0
4930429C20Rik	0	0	0	0
4930429D17Rik	0	0	0	0
4930429F24Rik	135.5	333.5	47.3	171.7
4930429H19Rik	0	0	0	0
4930429P21Rik	0	5.4	4.1	2.8
4930430A15Rik	0	0	0	0
4930430E12Rik	6.2	10.8	8.1	13.8
4930430F08Rik	724.7	900.7	707.7	755.8
4930430F21Rik	0	0	0	0
4930430O22Rik	0	2.7	1.4	0
4930431F10Rik	0	0	0	0
4930431F12Rik	0	0	0	0
4930431L21Rik	0	0	0	0
4930431P03Rik	0	0	0	0
4930431P19Rik	43.6	83.7	37.8	110.7
4930431P22Rik	0	0	0	0
4930432B10Rik	21.8	21.6	24.3	72
4930432E11Rik	0	8.1	5.4	0
4930432H08Rik	0	0	0	0
4930432J09Rik	3.1	0	0	2.8
4930432K21Rik	919.4	455.1	1009.6	584.2
4930432L08Rik	0	0	0	0
4930432M17Rik	0	0	0	0
4930432O09Rik	0	0	0	0
4930433B08Rik	0	0	0	0
4930433E05Rik	0	0	0	0
4930433I11Rik	0	0	0	0
4930433J02Rik	0	0	0	0
4930433N12Rik	0	0	0	0
4930434B07Rik	0	0	0	0
4930434F21Rik	0	0	0	0
4930434J06Rik	0	0	0	0
4930434O05Rik	0	0	0	0
4930435C17Rik	0	0	0	2.8
4930435E12Rik	0	0	0	0
4930435F18Rik	0	0	0	0
4930435M08Rik	1324.9	2553.4	1359.4	4726
4930435N07Rik	0	0	0	0
4930437M23Rik	0	0	0	0
4930438A08Rik	0	0	0	37.4
4930438E09Rik	0	0	0	0
4930439A04Rik	22.6	24.3	16.2	34.6
4930439D14Rik	0	0	0	0
4930440C22Rik	0	0	0	0
4930440I19Rik	0	0	0	0
4930441H08Rik	0	0	0	0
4930441J16Rik	0	0	0	0
4930442G10Rik	1.6	2.7	4.1	0
4930442G15Rik	0	0	2.7	2.8
4930442H23Rik	200.8	125.6	189.1	121.8
4930442J19Rik	0	0	0	0
4930442L01Rik	0	0	0	0
4930442P19Rik	0	0	0	0
4930443G03Rik	0	0	0	0
4930443O20Rik	61.5	45.9	41.9	62.3
4930444A19Rik	167.4	97.2	184.4	101.1
4930444E06Rik	4.7	8.1	20.9	8.3
4930444F02Rik	23.4	21.6	10.8	60.9
4930444G20Rik	0	0	1.4	11.1
4930444K16Rik	0	0	0	0
4930444M15Rik	3.1	4.1	0	1.4
4930444P10Rik	3.1	0	1.4	0
4930445B16Rik	0	0	0	0
4930445E18Rik	0	0	0	2.8
4930445N06Rik	0	0	0	0
4930445N08Rik	2.3	0	1.4	2.8
4930445N18Rik	14	2.7	5.4	2.8
4930447A16Rik	81.7	91.8	75	181.3
4930447C04Rik	0	0	0	0
4930447C11Rik	0	0	0	0
4930447F04Rik	0	0	0	0
4930447F24Rik	10.9	13.5	8.1	15.2
4930447J18Rik	0	0	0	0
4930447K03Rik	3.1	2.7	2.7	2.8
4930447M23Rik	20.2	12.2	6.1	0
4930447N08Rik	8.6	6.8	18.9	40.1
4930448A20Rik	0	0	0	2.8
4930448C13Rik	0	0	0	0
4930448D08Rik	0	0	0	0
4930448E22Rik	0	0	0	0
4930448F12Rik	0	0	0	0
4930448H16Rik	0	0	1.4	2.8
4930448I06Rik	0	0	0	0
4930448I18Rik	0	0	0	0
4930448K20Rik	0	0	0	0
4930449A18Rik	0	0	0	0
4930449C09Rik	28.8	8.1	6.8	2.8
4930449E01Rik	0	0	0	0
4930449E18Rik	1.6	0	1.4	4.2
4930449I04Rik	1.6	2.7	2	0
4930449I24Rik	0	0	0	0
4930451E10Rik	17.9	33.8	23	36
4930451G09Rik	36.6	67.5	43.9	56.8
4930451I11Rik	0	0	0	0
4930452A19Rik	0	8.1	0	0
4930452B06Rik	0	0	0	0
4930452G13Rik	3.1	0	1.4	0
4930452L12Rik	0	0	0	0
4930452N14Rik	0	0	0	0
4930453C13Rik	45.2	89.1	52	40.1
4930453H23Rik	0	0	0	0
4930453L07Rik	0	0	0	0
4930453N24Rik	2300.3	2327.9	2575	2850.2
4930453O03Rik	0	0	0	0
4930455B14Rik	0	0	0	0
4930455C13Rik	497.4	357.8	467.3	394.5
4930455D15Rik	4.7	4.1	2	8.3
4930455G09Rik	54.5	93.2	101.3	120.4
4930455H04Rik	0	0	0	0
4930455J16Rik	0	0	0	0
4930455M05Rik	0	0	0	0
4930456G14Rik	1.6	0	0	0
4930456L15Rik	0	0	0	0
4930458A03Rik	0	0	0	0
4930458B22Rik	0	0	0	0
4930458D05Rik	3.1	2.7	0	20.8
4930458K08Rik	0	0	0	0
4930459C07Rik	0	0	0	0
4930459L07Rik	0	0	0	0
4930461C15Rik	0	0	0	2.8
4930461G14Rik	0	0	0	0
4930463O16Rik	3.1	2.7	2.7	0
4930465I24Rik	1.6	0	0	0
4930465K09Rik	0	0	0	0
4930465K10Rik	18.7	12.2	20.3	5.5
4930465M20Rik	0	0	0	0
4930466I24Rik	0	0	0	0
4930466K18Rik	48.3	54	40.5	63.7
4930467D21Rik	0	0	0	0
4930467E23Rik	6.2	2.7	0	4.2
4930467J12Rik	0	0	0	0
4930467K11Rik	0	0	0.7	0
4930469B13Rik	0	0	0	0
4930469K13Rik	15.6	13.5	8.8	5.5
4930470B04Rik	0	0	0	0
4930470G03Rik	781.6	563.1	731.4	1060.4
4930470H14Rik	3.1	5.4	2.7	0
4930470O06Rik	0	0	0	0
4930470P17Rik	0	0	1.4	0
4930471C04Rik	0	0	0	0
4930471C06Rik	0	0	0	0
4930471D02Rik	0	0	0	0
4930471E15Rik	0	0	0	0
4930471E19Rik	19.5	23	1.4	33.2
4930471G03Rik	4.7	0	5.4	12.5
4930471G24Rik	0	0	0	0
4930471M09Rik	18.7	29.7	10.8	13.8
4930473A02Rik	965.3	679.2	966.4	555.1
4930473D10Rik	0	0	0	0
4930473H19Rik	95.7	62.1	92.5	66.4
4930473O22Rik	0	0	0	0
4930474B08Rik	0	0	0	0
4930474H06Rik	98.1	52.7	152.6	51.2
4930474H20Rik	0	0	0	0
4930474M22Rik	0	0	0	0
4930474N05Rik	0	0	0	0
4930474N09Rik	1.6	0	0	0
4930477E14Rik	0	0	0	0
4930477G07Rik	0	5.4	0	0
4930477N07Rik	0	0	0	0
4930477O15Rik	9.3	8.1	5.4	5.5
4930478E11Rik	0	0	1.4	0
4930478K11Rik	4.7	12.2	13.5	47.1
4930478L05Rik	0	0	0	0
4930478M09Rik	1.6	0	1.4	0
4930478M13Rik	63.1	48.6	52.7	45.7
4930478P22Rik	0	0	0	0
4930479D17Rik	1.6	0	4.1	13.8
4930479H17Rik	0	0	0	0
4930480C01Rik	0	0	0	0
4930480E11Rik	0	0	0	0
4930480G23Rik	0	0	0	0
4930480K02Rik	0	0	0	0
4930480K15Rik	0	0	0	0
4930480K23Rik	110.5	162	93.2	276.9
4930480M12Rik	0.8	0	0	0
4930481A15Rik	68.5	110.7	58.1	92.7
4930481B07Rik	49.8	66.2	22.3	31.8
4930483J18Rik	0	0	4.1	0
4930483K19Rik	244.4	189	287.7	109.4
4930483O08Rik	0	5.4	0	0
4930484H19Rik	0	5.4	0	2.8
4930486F22Rik	4.7	2.7	4.7	0
4930486I03Rik	3.1	1.4	0	2.8
4930486L24Rik	0	0	0	0
4930486N12Rik	0	0	0	0
4930487D11Rik	0	0	1.4	0
4930488B22Rik	0	0	0	0
4930488L21Rik	194.6	145.8	258.7	184.1
4930488N15Rik	0	0	0	0
4930488N24Rik	0	0	0	0
4930500F04Rik	0	0	0	0
4930500F10Rik	6.2	0	9.5	16.6
4930500H12Rik	0	0	0	0
4930500L23Rik	0	0	0	0
4930500M09Rik	38.9	66.2	37.1	84.4
4930502A04Rik	0	0	0	0
4930502C17Rik	0	0	0	0
4930502E09Rik	42.8	18.9	42.5	31.8
4930502E18Rik	0	0	0	0
4930503B20Rik	10.1	9.5	5.4	12.5
4930503E14Rik	1.6	0	0	0
4930503E24Rik	28	0	14.9	11.1
4930503F20Rik	0	0	0	0
4930503H13Rik	0	0	0	0
4930503L19Rik	1526.6	2296.9	1716.7	3297.4
4930503O07Rik	58.4	25.7	35.1	0
4930504C09Rik	0	0	0	0
4930504D19Rik	0	0	0	0
4930505A04Rik	1.6	0	0	6.9
4930505G20Rik	1.6	1.4	0	0
4930505K13Rik	0	0	0	0
4930505K14Rik	0	0	1.4	0
4930505M18Rik	0	0	0	0
4930505N22Rik	10.1	23	6.8	6.9
4930505O20Rik	0	0	0	0
4930506C21Rik	1198.8	1196.4	1077.1	930.2
4930507D05Rik	68.5	58.1	72.9	60.9
4930507D10Rik	0	0	0	0
4930509E16Rik	87.2	112.1	81.7	92.7
4930509G22Rik	56	50	109.4	94.1
4930509H03Rik	24.9	85.1	20.3	103.8
4930509J09Rik	0	0	0	0
4930509K18Rik	0	0	0	0
4930510E17Rik	0	0	0	0
4930511A02Rik	0	0	0	0
4930511E03Rik	0	0	0	0
4930511J24Rik	0	0	0	0
4930511M06Rik	14	1.4	8.1	8.3
4930511O05Rik	0	0	0	0
4930512B01Rik	323.8	257.9	326.9	251.9
4930512H18Rik	0	2.7	0	2.8
4930512J16Rik	38.9	45.9	82.4	73.4
4930512M02Rik	0	0	0	0
4930512P04Rik	20.2	21.6	35.1	18
4930513D17Rik	0	0	0	2.8
4930513L16Rik	17.1	18.9	6.8	26.3
4930513N10Rik	225	313.3	243.1	260.2
4930513N20Rik	24.9	29.7	20.9	37.4
4930513O06Rik	0	0	0	0
4930515B02Rik	0	0	0	0
4930515G01Rik	24.9	58.1	16.9	33.2
4930515G13Rik	0	0	1.4	0
4930515G16Rik	0	0	0	0
4930515L19Rik	0	0	0	0
4930516B21Rik	147.1	168.8	92.5	101.1
4930516K23Rik	0	0	0	0
4930517E11Rik	0	0	0	0
4930517E14Rik	84.9	78.3	79	84.4
4930517G19Rik	475.6	413.2	328.2	152.3
4930517J16Rik	0	0	0	0
4930517L18Rik	1.6	0	0	2.8
4930517M08Rik	0	0	0	0
4930517O19Rik	81	98.6	41.9	33.2
4930518C09Rik	1.6	6.8	5.4	8.3
4930518I15Rik	93.4	108	100.6	94.1
4930518I17Rik	0	0	0	0
4930518J20Rik	0	0	0	0
4930518J21Rik	0	0	0	0
4930518P08Rik	0	0	0	0
4930519A11Rik	0	0	0	0
4930519D14Rik	0	0	0	0
4930519E07Rik	0	0	0	0
4930519F09Rik	10.9	0	8.1	2.8
4930519F16Rik	0	0	0	0
4930519F24Rik	0	0	0	0
4930519G04Rik	0	0	0	1.4
4930519H02Rik	0	0	0	0
4930519K11Rik	0	0	0	0
4930519L02Rik	0	0	0	0
4930519P11Rik	17.1	4.1	12.8	1.4
4930520K02Rik	0	0	0	0
4930520M14Rik	58.4	37.8	49.3	44.3
4930520O04Rik	172	167.4	193.8	85.8
4930520P13Rik	0	0	0	0
4930521E06Rik	42	140.4	38.5	84.4
4930521O17Rik	0	0	0	0
4930522H14Rik	0	0	0	0
4930522L14Rik	119.9	182.3	125.6	199.3
4930522N08Rik	2.3	0	0.7	0
4930522O17Rik	1.6	0	0	0
4930523C07Rik	0	0	0	0
4930523O13Rik	0	0	0	0
4930524B15Rik	0	0	0	0
4930524B17Rik	0	0	0	0
4930524C18Rik	0	0	0	0
4930524J08Rik	21	35.1	18.9	29.1
4930524N10Rik	0	0	0	0
4930524O05Rik	2.3	0	0	0
4930524O07Rik	597.9	613	599	829.2
4930524O08Rik	0	0	0	0
4930525C09Rik	0	0	0	0
4930525G20Rik	41.3	62.1	43.2	54
4930526A20Rik	12.5	102.6	25.7	88.6
4930526F13Rik	0	0	0	0
4930526H09Rik	0	2.7	0	0
4930526L06Rik	0	0	0	0
4930526M16Rik	0	0	0	0
4930527A07Rik	0	0	0	0
4930527B05Rik	0	0	0	0
4930527E20Rik	1.6	0	0	0
4930527F14Rik	0	5.4	1.4	1.4
4930527J03Rik	1.6	0	0	0
4930528D03Rik	0	8.1	5.4	16.6
4930528G23Rik	0	0	0	0
4930528H21Rik	0	0	0	0
4930528J11Rik	37.4	91.8	32.4	149.5
4930528P14Rik	0	0	0	0
4930529C04Rik	21.8	32.4	18.9	36
4930529I22Rik	0	0	0	0
4930529K09Rik	0	0	0	0
4930529N20Rik	0	0	0	0
4930532G15Rik	38.9	27	54	58.1
4930532I03Rik	0	0	0	0
4930532M18Rik	0	0	0	0
4930533B01Rik	221.9	136.4	290.4	200.7
4930533D04Rik	0	0	0	0
4930533I22Rik	0	2.7	0	0
4930533K18Rik	63.1	74.3	64.2	54
4930533L02Rik	0	0	0	0
4930533N22Rik	1.6	5.4	1.4	2.8
4930533P14Rik	0	0	0	0
4930534D22Rik	31.1	59.4	40.5	48.4
4930534H03Rik	0	0	0	0
4930534H18Rik	6.2	2.7	6.8	9.7
4930535E02Rik	0	0	0	0
4930535G08Rik	0	0	0	0
4930535I16Rik	143.2	125.6	172.2	192.4
4930535L15Rik	270.9	259.3	297.8	114.9
4930535O05Rik	0	0	0	0
4930537H20Rik	203.2	179.6	174.9	156.4
4930538E20Rik	10.9	24.3	12.2	27.7
4930538L07Rik	0	0	0	0
4930539C22Rik	0	0	0	0
4930539E08Rik	7.8	8.1	12.8	11.1
4930539J05Rik	324.6	359.2	316.7	299
4930539M17Rik	10.9	0	4.7	5.5
4930540E01Rik	0	0	0	0
4930540I17Rik	0	0	0	0
4930540M03Rik	0	0	1.4	0
4930540M05Rik	10.9	0	12.2	2.8
4930542C12Rik	0	0	0	0
4930542C16Rik	0	0	0	0
4930542D17Rik	1.6	0	0	0
4930543E12Rik	1.6	0	0	0
4930543I03Rik	0	0	0	0
4930543I11Rik	0	0	1.4	0
4930543K20Rik	0	0	0	0
4930543N07Rik	0	0	0	0
4930544D05Rik	9.3	10.8	4.7	2.8
4930544F09Rik	52.9	89.1	99.9	45.7
4930544G11Rik	3.1	0	0	2.8
4930544I03Rik	4.7	0	2.7	1.4
4930544L04Rik	0	0	0	0
4930544M13Rik	0	0	0	0
4930545H06Rik	0	0	0	0
4930545L08Rik	0	0	0	0
4930545L23Rik	0	0	0	0
4930546C10Rik	0	0	0	0
4930546K05Rik	0	0	0	0
4930547E08Rik	8.6	1.4	5.4	0
4930547E14Rik	13.2	4.1	5.4	29.1
4930547H16Rik	0	0	0	2.8
4930547M16Rik	1.6	21.6	10.1	47.1
4930548G14Rik	0	0	0	0
4930548H24Rik	59.9	56.7	41.9	47.1
4930548J01Rik	0	0	0	0
4930548K13Rik	0	0	0	0
4930549C15Rik	146.3	185	111.4	139.8
4930549G23Rik	257.7	264.7	239.1	275.5
4930549P19Rik	0	0	0	0
4930550C14Rik	19.5	21.6	25	24.9
4930550C17Rik	0	0	0	0
4930550L24Rik	0	0	0	0
4930551I15Rik	0	0	0	0
4930551I23Rik	0	0	0	0
4930551L18Rik	0.8	1.4	0.7	0
4930551O13Rik	61.5	58.1	91.2	153.7
4930552P12Rik	33.5	24.3	50.6	16.6
4930553E22Rik	0	0	0	0
4930553I04Rik	0	0	0	0
4930553I21Rik	12.5	10.8	12.2	16.6
4930553J12Rik	0	0	0	0
4930553M12Rik	0	2.7	0	9.7
4930553P18Rik	0	0	0	0
4930554C24Rik	0	0	0	0
4930554G22Rik	3.1	0	0	0
4930554G24Rik	0	0	0	0
4930554H23Rik	0	0	0	0
4930555A03Rik	0	0	0	0
4930555B11Rik	24.9	16.2	18.9	24.9
4930555B12Rik	0	0	0	0
4930555F03Rik	0	0	0	0
4930555G01Rik	0	0	0	0
4930555G07Rik	0	0	0	0
4930555G21Rik	0	0	0	0
4930555K19Rik	0	0	0	0
4930555M17Rik	0	0	0	0
4930555O08Rik	0.8	0	0	0
4930556C24Rik	0	0	0	0
4930556G01Rik	1.6	0	1.4	5.5
4930556G22Rik	1.6	0	0	0
4930556H04Rik	25.7	37.8	29	8.3
4930556I23Rik	1.6	5.4	1.4	0
4930556J02Rik	15.6	8.1	20.3	8.3
4930556J24Rik	592.4	322.7	519.3	296.2
4930556L07Rik	0	0	0	0
4930556M19Rik	60.7	81	64.8	73.4
4930556N09Rik	0	0	0	0
4930556N13Rik	66.2	74.3	58.1	58.1
4930557B06Rik	0	0	0	0
4930557F08Rik	0	0	0	0
4930557F10Rik	0	0	0	0
4930557J02Rik	10.9	13.5	18.2	8.3
4930557K07Rik	116	151.2	98.6	116.3
4930558C23Rik	0	0	0	0
4930558F17Rik	0	0	0	0
4930558G05Rik	0	0	0	0
4930558J18Rik	98.9	174.2	93.2	239.5
4930558J22Rik	7854.6	8236.8	7128.1	6978.2
4930558K02Rik	1.6	0	0	0
4930558N11Rik	0	0	0	0
4930559C10Rik	0	0	0	0
4930560O18Rik	77.1	36.5	66.2	49.8
4930562A09Rik	0	0	0	0
4930562C15Rik	45.9	33.8	29	16.6
4930562D21Rik	0	0	0	0
4930562F07Rik	0	0	0	0
4930562F17Rik	0	0	0	0
4930563E18Rik	1.6	0	0	0
4930563E22Rik	42	35.1	44.6	55.4
4930563F08Rik	22.6	4.1	6.1	5.5
4930563H07Rik	0	0	0	0
4930563I02Rik	0	0	0	0
4930563J15Rik	24.9	27	28.4	13.8
4930563M21Rik	16.3	13.5	33.8	23.5
4930563N14Rik	0	0	0	0
4930564D02Rik	0	0	0	0
4930565D16Rik	0	0	0	0
4930565N06Rik	72.4	185	89.1	200.7
4930566F21Rik	247.5	166.1	207.3	155
4930566N20Rik	1.6	0	0	2.8
4930567H12Rik	1.6	0	0	0
4930567H17Rik	0	0	0	0
4930567J20Rik	0	0	0	0
4930567K12Rik	0	0	0	0
4930567K20Rik	0	0	0	1.4
4930568A12Rik	0	8.1	0.7	0
4930568A13Rik	0	0	0	0
4930568D16Rik	1.6	0	0	0
4930568E12Rik	0	0	0	0
4930568G15Rik	0	0	0	0
4930569F06Rik	0	0	0	0
4930570B17Rik	0	0	0	0
4930570D08Rik	0	0	0	0
4930570E03Rik	0	0	0	0
4930570G19Rik	17.1	16.2	27.7	12.5
4930570N18Rik	0	0	0	5.5
4930571K23Rik	0	0	0	0
4930571N24Rik	0	0	0	0
4930572G02Rik	0	0	1.4	2.8
4930572K03Rik	0	0	0	0
4930572O03Rik	0	0	0	0
4930572O13Rik	0	0	0	0
4930573C08Rik	0	0	0	0
4930573C15Rik	0	0	0	0
4930573H18Rik	0	0	0	0
4930573I07Rik	0	0	0	0
4930577H14Rik	0	0	0	0
4930577N17Rik	174.4	275.5	189.1	268.6
4930578C19Rik	0	0	0	0
4930578E11Rik	0	0	0	0
4930578G10Rik	0	0	0	0
4930578I06Rik	0	0	0	0
4930578I07Rik	1.6	5.4	0	0
4930578M01Rik	41.3	47.3	47.9	49.8
4930578M07Rik	4.7	10.8	9.5	8.3
4930578N18Rik	0	0	0	0
4930579C12Rik	3.1	0	2	5.5
4930579D07Rik	0	2.7	0	0
4930579D09Rik	0	0	0	0
4930579F01Rik	0	0	0	2.8
4930579G18Rik	521.6	440.2	567.3	411.1
4930579G24Rik	836.1	773.7	734.1	353
4930579H20Rik	0	0	0	0
4930579J19Rik	0	0	0	0
4930579K19Rik	4.7	5.4	8.1	8.3
4930579M01Rik	0	0	0	0
4930579O11Rik	3.9	5.4	0	22.1
4930579P08Rik	0	0	0	0
4930580E04Rik	6.2	0	2.7	5.5
4930581F22Rik	958.3	1104.5	899.5	1061.7
4930583I09Rik	0	0	0	0
4930583K01Rik	0	0	0	2.8
4930583P06Rik	0	0	0	0
4930584E12Rik	3.1	0	0	2.8
4930584F24Rik	0	0	0	0
4930586N03Rik	51.4	63.5	50	69.2
4930587A21Rik	0	0	0	0
4930587E11Rik	0	0	0	0
4930588D02Rik	0	2.7	0	0
4930588G17Rik	20.2	28.4	8.1	59.5
4930588J15Rik	0	0	0	0
4930588K23Rik	1.6	0	0	0
4930589L23Rik	4.7	5.4	6.8	2.8
4930589O11Rik	32.7	24.3	35.8	11.1
4930589P08Rik	1.6	0	0	0
4930590H14Rik	0	0	0	2.8
4930590J08Rik	143.2	137.7	185	181.3
4930590L14Rik	0	0	0	0
4930590L20Rik	0	0	0	0
4930591A17Rik	0	0	0	0
4930591E09Rik	0	0	0	0
4930592A05Rik	0	0	0	0
4930592C13Rik	4.7	0	2.7	2.8
4930593A02Rik	0	0	0.7	0
4930593C16Rik	0	0	0	0
4930594C11Rik	450.7	325.4	511.9	231.2
4930594M17Rik	0	0	0	0
4930594M22Rik	249.9	218.7	228.3	304.5
4930594O21Rik	0	0	0	0
4930595D18Rik	65.4	55.4	88.5	60.9
4930595L18Rik	0	0	0	0
4930595M18Rik	0	0	0	0
4930595O18Rik	0	0	0	5.5
4930596D02Rik	0	0	0	0
4930596I21Rik	58.4	39.2	51.3	24.9
4930597A21Rik	0	0	0	0
4930597G03Rik	0	0	0	0
4930597L12Rik	39.7	44.6	47.9	44.3
4930597O21Rik	160.4	117.5	159.4	160.6
4930598A11Rik	10.9	2.7	4.1	6.9
4930598F16Rik	0	0	0	0
4930598N05Rik	0	0	0	0
4930599A14Rik	0	0	0	0
4930599N23Rik	153.4	131	151.9	286.5
4930599N24Rik	60.7	51.3	41.9	41.5
4931400O07Rik	0	0	0	0
4931403E22Rik	12.5	25.7	15.5	18
4931403G20Rik	342.5	276.8	277.6	227
4931406B18Rik	0	0	0	0
4931406C07Rik	2540.9	1593.4	2505.5	1670.8
4931406G06Rik	7.8	4.1	4.1	59.5
4931406P16Rik	4631	4002.3	5181.1	5234
4931407E12Rik	1.6	2.7	1.4	0
4931408C20Rik	0	0	0	0
4931409K22Rik	2.3	44.6	5.4	27.7
4931412I15Rik	0	0	0	0
4931413I07Rik	0	0	0	0
4931413K12Rik	96.5	68.9	83.7	73.4
4931414P19Rik	381.4	361.9	468	292.1
4931415C17Rik	9.3	10.8	20.9	22.1
4931417E11Rik	0	0	0	0
4931419H13Rik	1.6	9.5	1.4	0
4931420L22Rik	0	0	0	0
4931422A03Rik	104.3	185	143.2	126
4931423N10Rik	4.7	9.5	6.8	2.8
4931428F04Rik	241.3	314.6	281.6	260.2
4931428L18Rik	0	0	2.7	0
4931429L15Rik	3.1	2.7	7.4	2.8
4931429P17Rik	0	0	0	0
4931431B13Rik	0	0	0	2.8
4931431C16Rik	93.4	75.6	70.2	80.3
4931440F15Rik	65.4	72.9	58.1	94.1
4931440J10Rik	10.9	10.8	10.8	12.5
4931440P22Rik	74	126.9	117.5	156.4
4932411K12Rik	0	0	0	0
4932411N23Rik	0	0	0	0
4932412D23Rik	0	0	0	0
4932413F04Rik	10.9	13.5	8.1	8.3
4932414J04Rik	0	0	0	0
4932414N04Rik	0	0	0	0
4932415D10Rik	3.1	5.4	6.8	19.4
4932415M13Rik	0	0	0	0
4932416K20Rik	0	0	0	0
4932422M17Rik	212.5	392.9	238.4	405.6
4932429P05Rik	0	0	0	0
4932430I15Rik	0	0	1.4	0
4932431L22Rik	0	0	0	0
4932431P20Rik	0	0	0	0
4932435O22Rik	0	0	0	0
4932438A13Rik	9106.4	9014.6	9125.7	10382.1
4932438H23Rik	12.5	21.6	6.8	137
4932441J04Rik	1154.4	1292.2	1307.4	1082.5
4932442E05Rik	491.2	397	486.9	397.3
4932443L11Rik	109.8	99.9	139.8	210.4
4932702P03Rik	158	213.3	199.9	184.1
4933400A11Rik	7.8	12.2	3.4	13.8
4933400B14Rik	0	0	0	0
4933400C23Rik	0	0	0	0
4933400F21Rik	221.9	267.4	210	527.4
4933400L20Rik	0	0	0	0
4933401B06Rik	0	0	1.4	0
4933401D09Rik	0	0	0	0
4933401H06Rik	0	0	0	0
4933401J01Rik	0	0	0	0
4933402C05Rik	0	0	0	0
4933402C06Rik	0	0	0	0
4933402D24Rik	53.7	48.6	32.4	13.8
4933402E13Rik	0	0	0	0
4933402J07Rik	0	0	0	0
4933402J10Rik	0	0	0	0
4933402J15Rik	0	0	0	0
4933402N03Rik	0	0	0	0
4933402N22Rik	0	0	0	0
4933403L11Rik	0	0	0	0
4933403O08Rik	0	0	0	0
4933404G15Rik	0	0	0	0
4933404I11Rik	0	0	0	0
4933404K08Rik	0	0	0	0
4933404K13Rik	0	0	1.4	0
4933404O12Rik	500.5	419.9	607.1	469.3
4933405D12Rik	4.7	1.4	5.4	4.2
4933405E24Rik	1.6	1.4	0	0
4933405L10Rik	44.4	43.2	38.5	41.5
4933405O20Rik	0	0	1.4	0
4933406B15Rik	0	2.7	0	0
4933406B17Rik	0	0	0	0
4933406C10Rik	21	10.8	18.2	24.9
4933406D12Rik	0	0	0	0
4933406F09Rik	0	0	0	0
4933406G16Rik	0	0	0	0
4933406I18Rik	0	0	0	2.8
4933406J09Rik	0	0	0	0
4933406J10Rik	50.6	40.5	52.7	59.5
4933406K04Rik	0	0	0	0
4933406L23Rik	38.9	58.1	27	108
4933406M09Rik	6.2	0	4.1	48.4
4933406P04Rik	49.8	24.3	40.5	49.8
4933407E24Rik	0	2.7	0	0
4933407I05Rik	0	0	2	0
4933407I08Rik	31.9	8.1	27	0
4933407K13Rik	548.8	563.1	448.4	416.7
4933407L21Rik	4.7	2.7	1.4	0
4933408A14Rik	0	0	0	0
4933408B17Rik	58.4	54	60.1	38.8
4933408J17Rik	8.6	21.6	7.4	9.7
4933408N05Rik	0	0	0	0
4933409D19Rik	9.3	0	4.1	2.8
4933409F18Rik	0	0	0	0
4933409G03Rik	0	0	0	0
4933411E02Rik	0	0	0	0
4933411E06Rik	0	1.4	0	0
4933411E08Rik	0	0	0	0
4933411G06Rik	0	0	0	0
4933411K16Rik	55.3	48.6	58.8	42.9
4933411O13Rik	0	0	0	0
4933412A08Rik	82.5	104	64.8	42.9
4933412E12Rik	49	52.7	37.1	37.4
4933412E24Rik	0	0	0	0
4933412L11Rik	9.3	2.7	18.9	2.8
4933412O06Rik	0	0	0	0
4933413C19Rik	38.9	37.8	44.6	126
4933413J09Rik	35	24.3	14.9	16.6
4933413L06Rik	26.5	40.5	23.6	26.3
4933414I15Rik	0	0	0	2.8
4933415A04Rik	116.8	126.9	101.3	33.2
4933415F23Rik	0	2.7	0	2.8
4933415J04Rik	0	0	0	0
4933416C03Rik	0	0	0	0
4933416E03Rik	0	0	0	0
4933416E14Rik	0	0	0	0
4933416I08Rik	0	0	0	0
4933416M07Rik	114.4	58.1	143.8	62.3
4933416O17Rik	0	0	0	0
4933417A18Rik	0	0	0	0
4933417C20Rik	38.9	40.5	51.3	55.4
4933417D19Rik	64.6	17.6	36.5	23.5
4933417E11Rik	4.7	0	1.4	0
4933417G07Rik	42	51.3	46.6	45.7
4933417O13Rik	1.6	0	0	0
4933421A08Rik	1.6	0	0	0
4933421D24Rik	52.9	17.6	50	26.3
4933421I07Rik	0	0	0	0
4933421O10Rik	105.1	244.4	199.9	281
4933422A05Rik	8.6	10.8	11.5	6.9
4933423L19Rik	0	0	0	0
4933423P22Rik	509.1	467.2	476.8	394.5
4933424G06Rik	6.2	2.7	6.8	5.5
4933424H11Rik	0	0	0	0
4933424L21Rik	28	43.2	18.9	11.1
4933424M12Rik	0	0	0	0
4933424N20Rik	0	0	0	0
4933425B07Rik	0	0	0	0
4933425D22Rik	0	0	0	0
4933425L06Rik	0	0	0	0
4933425M03Rik	0	0	0	0
4933426B08Rik	17.9	62.1	31.7	66.4
4933426K07Rik	38.1	64.8	56.1	23.5
4933427D06Rik	1.6	0	1.4	0
4933427D14Rik	908.5	861.5	880	910.9
4933427E11Rik	0	0	0	0
4933427E13Rik	0	0	0	0
4933427G23Rik	117.5	133.7	154.7	184.1
4933427I04Rik	0	5.4	4.1	1.4
4933427I22Rik	0	0	0	0
4933427J07Rik	0	2.7	0	0
4933428C19Rik	0	0	0	0
4933428G20Rik	85.6	135	95.2	85.8
4933428M09Rik	0	0	0	0
4933428P19Rik	43.6	78.3	56.1	67.8
4933429H19Rik	174.4	220.1	212.1	281
4933429O19Rik	0	0	0	0
4933430A20Rik	1.6	0	0	0
4933430H06Rik	0	0	0	0
4933430H16Rik	0	0	0	0
4933430I17Rik	39.7	58.1	34.4	101.1
4933430L12Rik	21.8	14.9	6.8	5.5
4933430M04Rik	0	0	0	0
4933430N04Rik	0	0	0	0
4933431C10Rik	170.5	190.4	143.8	153.7
4933431E20Rik	1717.3	1764.8	1882.1	1582.2
4933431G14Rik	96.5	171.5	102	87.2
4933431J24Rik	0	2.7	5.4	11.1
4933431K14Rik	37.4	50	25	56.8
4933431K23Rik	0	0	0	0
4933431M02Rik	0	0	0	0
4933432G23Rik	0	0	0	0
4933432I03Rik	0	0	1.4	0
4933432I09Rik	3.1	20.3	6.8	8.3
4933432K03Rik	0	0	0	0
4933433F19Rik	0	0	0	0
4933433G08Rik	0	0	0	0
4933433G15Rik	36.6	56.7	61.5	59.5
4933433G19Rik	546.5	376.7	571.3	463.7
4933433N18Rik	0	0	0	0
4933434E20Rik	3577.8	3132.7	3541.4	3705.7
4933434M16Rik	0	0	0	0
4933435F18Rik	0	0	0	0
4933435G04Rik	0	0	0	0
4933436E23Rik	0	0	0	0
4933436F18Rik	0	0	0	0
4933436H12Rik	0	0	0	0
4933436I01Rik	0	0	0	0
4933436I20Rik	0	0	0	0
4933436N17Rik	1.6	5.4	4.1	0
4933436P19Rik	3.1	2.7	1.4	5.5
4933437G19Rik	9.3	29.7	8.1	11.1
4933438A12Rik	0	0	0	0
4933438B17Rik	0	0	0	0
4933438K21Rik	0	0	0	0
4933439C10Rik	246	284.9	223.5	231.2
4933439J24Rik	0	0	0	0
4933439K11Rik	0	0	0	0
4933439N06Rik	0	0	0	0
4933439N14Rik	0	0	0	0
4933440J02Rik	12.5	8.1	8.1	47.1
4933440M02Rik	0	0	1.4	0
4933440N22Rik	1435.5	1407	1549.9	1431.4
5031410I06Rik	0	0	0	0
5031415H12Rik	3.1	18.9	1.4	0
5031425E22Rik	1056.4	1299	1125.1	1504.7
5031425F14Rik	1.6	0	0	0
5031434C07Rik	0	0	0	0
5031434O11Rik	67.7	118.8	79	131.5
5031439G07Rik	13326.4	7753.4	18971.3	7100
5033403F01Rik	17.1	24.3	23.6	29.1
5033403H07Rik	0	0	0	0
5033404E19Rik	0	0	0	0
5033406O09Rik	14	13.5	12.8	13.8
5033417F24Rik	28	44.6	32.4	48.4
5033421B08Rik	56	106.7	33.1	119
5033423K11Rik	0	0	0	0
5033424D13Rik	24.1	37.8	27	51.2
5033425B01Rik	0	0	0	0
5033426E14Rik	0	0	0	0
5033426O07Rik	0	0	0	0
5033428I22Rik	0	0	0	0
5033430I15Rik	79.4	51.3	66.9	40.1
5330406M23Rik	770.7	756.2	638.9	755.8
5330409N07Rik	0	0	0	0
5330411J11Rik	2.3	9.5	5.4	2.8
5330411O13Rik	24.1	17.6	24.3	49.8
5330413D20Rik	0	0	0	0
5330413P13Rik	0	0	0	0
5330416C01Rik	4.7	14.9	8.1	12.5
5330417C22Rik	33.5	48.6	28.4	27.7
5330417H12Rik	1.6	0	4.1	2.8
5330425B07Rik	0	0	0	0
5330426L24Rik	0	0	0	0
5330429C05Rik	0	0	0	0
5330431K02Rik	59.2	77	60.8	311.5
5330434G04Rik	0	0	1.4	0
5330437M03Rik	0	0	0	0
5330438D12Rik	94.2	155.3	92.5	146.7
5330438I03Rik	0	0	0	0
5330439A09Rik	1.6	0	2.7	0
5330439B14Rik	4.7	5.4	4.7	8.3
5330439K02Rik	12.5	16.2	6.8	8.3
5330439M10Rik	0	2.7	1.4	5.5
5430400D12Rik	26.5	43.2	17.6	33.2
5430401F13Rik	0	0	0	0
5430401H09Rik	0	2.7	0	0
5430402E10Rik	0	0	0	0
5430402O13Rik	24.9	27	30.4	66.4
5430402P08Rik	0	0	0	0
5430403G16Rik	32.7	94.5	52	128.7
5430403N17Rik	0	0	0	6.9
5430405H02Rik	2445.9	2192.9	2483.2	2187.2
5430414B19Rik	24.9	27	16.2	42.9
5430416N02Rik	787	792.6	621.3	942.7
5430419D17Rik	0	0	5.4	1.4
5430420F09Rik	177.5	301.1	167.5	153.7
5430421F17Rik	0	0	0	0
5430425E15Rik	0	0	0	0
5430425K12Rik	0	0	0	0
5430427M07Rik	53.7	55.4	62.8	72
5430427N15Rik	0	0	0	0
5430427O19Rik	1.6	16.2	0	30.5
[truncated: 54,423 more rows]

## Sheet: B16_GO
	Cluster	ID	Description	GeneRatio	BgRatio	pvalue	p.adjust	qvalue	geneID	Count
1	res.up	GO:0042832	defense response to protozoan	10/641	43/28891	2.67195e-08	0.000111581	9.54027e-05	Gm12250/Irf4/Gbp6/Gbp9/Gbp11/Gbp10/Ccdc88b/Gbp4/Il6/Tlr12	10
2	res.up	GO:0001562	response to protozoan	10/641	48/28891	8.24929e-08	0.000120953	0.000103416	Gm12250/Irf4/Gbp6/Gbp9/Gbp11/Gbp10/Ccdc88b/Gbp4/Il6/Tlr12	10
3	res.up	GO:0002526	acute inflammatory response	16/641	139/28891	8.68913e-08	0.000120953	0.000103416	Ccl5/Orm2/Tnf/Vwf/C3/Icam1/H2-T23/Orm1/Nupr1/H2-M10.2/Alox5ap/Il1a/H2-Q2/Il6/Itih4/Hp	16
4	res.up	GO:0050953	sensory perception of light stimulus	16/641	162/28891	7.17871e-07	0.000749457	0.000640794	Col1a1/Cabp1/Trpm1/Cryba2/Gja3/Sema5b/Slc24a1/Ush1g/Rd3/Lrat/Gnat1/Rdh12/Glra1/Lamc3/Rgs9/Nxnl2	16
5	res.up	GO:0007601	visual perception	15/641	158/28891	2.61199e-06	0.00218154	0.00186524	Col1a1/Cabp1/Trpm1/Cryba2/Gja3/Sema5b/Slc24a1/Rd3/Lrat/Gnat1/Rdh12/Glra1/Lamc3/Rgs9/Nxnl2	15
6	res.up	GO:0045071	negative regulation of viral genome replication	9/641	56/28891	3.68171e-06	0.00256247	0.00219094	Ccl5/Isg15/Oas3/Tnf/Oasl2/Oasl1/Isg20/Oas1b/Morc2b	9
7	res.up	GO:0006953	acute-phase response	8/641	44/28891	4.92419e-06	0.00293763	0.00251171	Ccl5/Orm2/Tnf/Orm1/Il1a/Il6/Itih4/Hp	8
8	res.up	GO:0043523	regulation of neuron apoptotic process	21/641	310/28891	6.98748e-06	0.00364746	0.00311862	Nr4a3/Pak3/Cntf/Cln3/Jun/Prkn/Tnf/Gata3/Ddit3/Pycr1/Hrk/Agap2/Nupr1/Fgf8/Cebpb/Grid2/Ntf5/Vegfa/Il6/Ptpn5/Faim2	21
9	res.up	GO:0002718	regulation of cytokine production involved in immune response	14/641	155/28891	9.97167e-06	0.00462686	0.00395601	Nr4a3/Casp4/Bcl6/Smad7/Tnf/Gata3/Arid5a/H2-T23/H2-M10.2/Card9/H2-Q2/Nepn/Il6/Scimp	14
10	res.up	GO:0008277	regulation of G protein-coupled receptor signaling pathway	13/641	138/28891	1.30802e-05	0.0054623	0.00467033	Gpr158/Slc24a4/Ccl5/Kctd12/Grm5/Pde10a/Mgll/Kctd16/C3/Rgs11/Fgf8/Ly6g6e/Rgs9	13
11	res.up	GO:0051607	defense response to virus	21/641	328/28891	1.64159e-05	0.00597812	0.00511136	Ifit1/Ccl5/Isg15/Ifit3/Il23a/Apobec1/Oas3/Ifit3b/Tnf/Ddit4/Oasl2/Oasl1/Gm12250/Isg20/Oas1b/Card9/Ddx60/Nlrp1b/Gbp4/Il6/Zcchc3	21
12	res.up	GO:0140546	defense response to symbiont	21/641	329/28891	1.71785e-05	0.00597812	0.00511136	Ifit1/Ccl5/Isg15/Ifit3/Il23a/Apobec1/Oas3/Ifit3b/Tnf/Ddit4/Oasl2/Oasl1/Gm12250/Isg20/Oas1b/Card9/Ddx60/Nlrp1b/Gbp4/Il6/Zcchc3	21
13	res.up	GO:0009615	response to virus	23/641	389/28891	2.35226e-05	0.00703859	0.00601807	Ifit1/Ccl5/Isg15/Ifit3/Il23a/Apobec1/Oas3/Ifit3b/Tnf/Ddit4/Oasl2/Oasl1/Gm12250/Isg20/Oas1b/Card9/Ddx60/Ifi27l2a/Nlrp1b/Gbp4/Gm12407/Il6/Zcchc3	23
14	res.up	GO:0002700	regulation of production of molecular mediator of immune response	17/641	236/28891	2.35968e-05	0.00703859	0.00601807	Nr4a3/Casp4/Vpreb3/Bcl6/Smad7/Tnf/Gata3/Arid5a/H2-T23/Mir181b-1/H2-M10.2/Card9/H2-Q2/6030468B19Rik/Nepn/Il6/Scimp	17
15	res.up	GO:0051402	neuron apoptotic process	22/641	369/28891	3.10325e-05	0.00863945	0.00738683	Nr4a3/Pak3/Cntf/Cln3/Jun/Prkn/Tnf/Gata3/Ddit3/Pycr1/Hrk/Agap2/Nupr1/Fgf8/Cebpb/Grid2/Ntf5/Nlrp1b/Vegfa/Il6/Ptpn5/Faim2	22
16	res.up	GO:0045069	regulation of viral genome replication	10/641	92/28891	3.79266e-05	0.00976377	0.00834813	Ccl5/Isg15/Oas3/Tnf/Oasl2/Oasl1/Isg20/Oas1b/Morc2b/Mir24-2	10
17	res.up	GO:0042742	defense response to bacterium	24/641	430/28891	3.97471e-05	0.00976377	0.00834813	Casp4/Isg15/Il23a/Oas3/Tnf/Ang/Gm12250/H2-T23/Gbp6/Wfdc3/Gbp9/Mpeg1/Oas1b/H2-M10.2/Gbp11/Cebpb/Gbp10/Vgf/Defb37/Card9/Hck/H2-Q2/Gbp4/Hp	24
18	res.up	GO:0002367	cytokine production involved in immune response	14/641	178/28891	4.70822e-05	0.0102451	0.00875971	Nr4a3/Casp4/Bcl6/Smad7/Tnf/Gata3/Arid5a/H2-T23/H2-M10.2/Card9/H2-Q2/Nepn/Il6/Scimp	14
19	res.up	GO:1903037	regulation of leukocyte cell-cell adhesion	23/641	407/28891	4.736e-05	0.0102451	0.00875971	Nr4a3/Ccl5/Bcl6/Hlx/Smad7/Il23a/Tnf/Tespa1/Gata3/Fut4/Icam1/H2-T23/H2-M10.2/Cebpb/Ccdc88b/Dtx1/H2-DMb2/Fgl1/Il1a/H2-Q2/Selp/Il6/Nrarp	23
20	res.up	GO:0002675	positive regulation of acute inflammatory response	8/641	60/28891	5.20607e-05	0.0102451	0.00875971	Ccl5/Tnf/C3/H2-T23/H2-M10.2/Alox5ap/H2-Q2/Il6	8
21	res.up	GO:0050830	defense response to Gram-positive bacterium	15/641	203/28891	5.25352e-05	0.0102451	0.00875971	Casp4/Tnf/Ang/H2-T23/Gbp6/Gbp9/Mpeg1/H2-M10.2/Gbp11/Gbp10/Defb37/Card9/Hck/H2-Q2/Gbp4	15
22	res.up	GO:0002819	regulation of adaptive immune response	17/641	252/28891	5.39735e-05	0.0102451	0.00875971	Bcl6/Hlx/Smad7/Il23a/Tnf/Gata3/Samsn1/Arid5a/C3/H2-T23/Mir181b-1/H2-M10.2/Card9/H2-Q2/6030468B19Rik/Svep1/Il6	17
23	res.up	GO:0002822	regulation of adaptive immune response based on somatic recombination of immune receptors built from immunoglobulin superfamily domains	16/641	236/28891	8.3669e-05	0.0151914	0.0129888	Bcl6/Hlx/Smad7/Il23a/Tnf/Gata3/Arid5a/C3/H2-T23/Mir181b-1/H2-M10.2/Card9/H2-Q2/6030468B19Rik/Svep1/Il6	16
24	res.up	GO:0070374	positive regulation of ERK1 and ERK2 cascade	16/641	239/28891	9.7004e-05	0.0168787	0.0144315	Ccl5/Jun/C3/Icam1/Fgf8/Card9/Il1a/P2ry6/Vegfa/Fgf21/Ccl17/Gata4/Ccl9/Gm12407/Il6/Scimp	16
25	res.up	GO:0019079	viral genome replication	11/641	125/28891	0.000111121	0.0185617	0.0158705	Ccl5/Isg15/Oas3/Prkn/Tnf/Oasl2/Oasl1/Isg20/Oas1b/Morc2b/Mir24-2	11
26	res.up	GO:0001659	temperature homeostasis	14/641	195/28891	0.000125553	0.0194189	0.0166034	Ccl5/Tnf/Ddit3/G0s2/Irf4/Drd1/Cebpb/Esrrg/Il1a/Ksr2/Vegfa/Fgf21/Elovl3/Oxt	14
27	res.up	GO:0071229	cellular response to acid chemical	14/641	195/28891	0.000125553	0.0194189	0.0166034	Zeb1/Col1a1/Prkn/Tnf/Mir22/Agap2/Mir130a/Mir30d/Cebpb/Mir155/Mir23a/Mir24-2/Vegfa/Glra1	14
28	res.up	GO:0043618	regulation of transcription from RNA polymerase II promoter in response to stress	6/641	37/28891	0.00015079	0.0224892	0.0192285	Ppp1r15a/Jun/Atf3/Ddit3/Cebpb/Vegfa	6
29	res.up	GO:2000241	regulation of reproductive process	15/641	225/28891	0.000166109	0.0231662	0.0198074	Lhfpl2/Astl/Nupr1/Insl3/Plb1/Psma8/Defb37/Tcp11/Il1a/Cftr/Fbxo43/Vegfa/Glra1/Oxt/Tacr2	15
30	res.up	GO:1903039	positive regulation of leukocyte cell-cell adhesion	18/641	303/28891	0.000166424	0.0231662	0.0198074	Nr4a3/Ccl5/Bcl6/Hlx/Il23a/Tnf/Tespa1/Gata3/Fut4/Icam1/H2-T23/H2-M10.2/Ccdc88b/H2-DMb2/Il1a/H2-Q2/Selp/Il6	18
31	res.up	GO:0007159	leukocyte cell-cell adhesion	23/641	447/28891	0.000190449	0.0256554	0.0219356	Nr4a3/Ccl5/Bcl6/Hlx/Smad7/Il23a/Tnf/Tespa1/Gata3/Fut4/Icam1/H2-T23/H2-M10.2/Cebpb/Ccdc88b/Dtx1/H2-DMb2/Fgl1/Il1a/H2-Q2/Selp/Il6/Nrarp	23
32	res.up	GO:0010573	vascular endothelial growth factor production	6/641	39/28891	0.000203816	0.0265072	0.0226639	Hpse/Tnf/C3/Il1a/Gata4/Il6	6
33	res.up	GO:0048167	regulation of synaptic plasticity	21/641	393/28891	0.000215246	0.0265072	0.0226639	Cln3/Grm5/Mgll/Slc24a1/Mir22/Mir374b/Mir130a/Mir181b-1/Drd1/Mir30d/Grid2/Vgf/Mir129-1/Mir23a/Mir24-2/Nog/Ace/Hrh1/Ptpn5/Mir19b-1/Sorcs2	21
34	res.up	GO:0071230	cellular response to amino acid stimulus	13/641	181/28891	0.000215815	0.0265072	0.0226639	Zeb1/Col1a1/Prkn/Tnf/Mir22/Agap2/Mir130a/Mir30d/Cebpb/Mir155/Mir23a/Mir24-2/Glra1	13
35	res.up	GO:1990830	cellular response to leukemia inhibitory factor	18/641	311/28891	0.000229106	0.0265599	0.022709	Smad7/Spp1/Lrrc2/Icam1/Mir374b/Bspry/Mir219a-1/Dtx1/Mir592/Lrat/Mir190a/Mir24-2/Mir542/Mir21a/Elavl2/Mir142/Mir19b-1/Mir331	18
36	res.up	GO:0002720	positive regulation of cytokine production involved in immune response	10/641	114/28891	0.000231786	0.0265599	0.022709	Nr4a3/Casp4/Gata3/Arid5a/H2-T23/H2-M10.2/Card9/H2-Q2/Il6/Scimp	10
37	res.up	GO:0045622	regulation of T-helper cell differentiation	6/641	40/28891	0.000235324	0.0265599	0.022709	Bcl6/Hlx/Smad7/Il23a/Gata3/Il6	6
38	res.up	GO:1990823	response to leukemia inhibitory factor	18/641	313/28891	0.000247674	0.0272181	0.0232718	Smad7/Spp1/Lrrc2/Icam1/Mir374b/Bspry/Mir219a-1/Dtx1/Mir592/Lrat/Mir190a/Mir24-2/Mir542/Mir21a/Elavl2/Mir142/Mir19b-1/Mir331	18
39	res.up	GO:0048469	cell maturation	15/641	235/28891	0.000266029	0.0284856	0.0243555	Catsperd/Fev/Gata3/Rnd1/C3/Hoxb13/Catspere2/Insl3/Defb37/Tfcp2l1/Tcp11/Cftr/Vegfa/Mir212/Zar1	15
40	res.up	GO:0010575	positive regulation of vascular endothelial growth factor production	5/641	27/28891	0.000285043	0.028752	0.0245833	Hpse/C3/Il1a/Gata4/Il6	5
41	res.up	GO:1904996	positive regulation of leukocyte adhesion to vascular endothelial cell	5/641	27/28891	0.000285043	0.028752	0.0245833	Tnf/Fut4/Icam1/Selp/Il6	5
42	res.up	GO:0045137	development of primary sexual characteristics	16/641	263/28891	0.000289172	0.028752	0.0245833	Lhfpl2/Gata3/Icam1/Nupr1/Fgf8/Insl3/Cebpb/Vgf/Lhcgr/Il1a/Cftr/Adam30/Ccdc182/Ace/Vegfa/Gata4	16
43	res.up	GO:0045446	endothelial cell differentiation	10/641	118/28891	0.000306744	0.029179	0.0249484	Zeb1/Hpse/Btg1/Tnf/Ppp1r16b/Icam1/Marveld2/Tie1/Vegfa/Hapln2	10
44	res.up	GO:0043620	regulation of DNA-templated transcription in response to stress	6/641	42/28891	0.000309766	0.029179	0.0249484	Ppp1r15a/Jun/Atf3/Ddit3/Cebpb/Vegfa	6
45	res.up	GO:1901655	cellular response to ketone	12/641	164/28891	0.000314998	0.029179	0.0249484	Klf9/Spp1/Ddit4/Mir130a/Mir181b-1/Mir155/Mir10a/Cftr/Mir1198/P2ry6/Mir21a/Mir331	12
46	res.up	GO:0032673	regulation of interleukin-4 production	7/641	59/28891	0.000321416	0.029179	0.0249484	Gata3/Ddit3/Irf4/H2-T23/H2-M10.2/Cebpb/H2-Q2	7
47	res.up	GO:0060700	regulation of ribonuclease activity	4/641	16/28891	0.000353255	0.0310045	0.0265092	Oas3/Oasl2/Oasl1/Oas1b	4
48	res.up	GO:1903522	regulation of blood circulation	16/641	268/28891	0.000356374	0.0310045	0.0265092	Tbxa2r/Mgll/Smad7/Tnf/Icam1/Drd1/Cacna1e/Kcne2/Hcn4/Cacna2d1/Ace/Gata4/Hrh1/Oxt/Nos1ap/Myh7	16
49	res.up	GO:0050729	positive regulation of inflammatory response	12/641	167/28891	0.00037162	0.0314264	0.0268699	Casp4/Ccl5/Tnf/C3/H2-T23/Nupr1/H2-M10.2/Cebpb/Alox5ap/H2-Q2/Nlrp1b/Il6	12
50	res.up	GO:0006816	calcium ion transport	23/641	469/28891	0.000376274	0.0314264	0.0268699	Slc24a4/Ccl5/Cabp1/Epm2a/Trpm1/Ddit3/Tmc2/Slc24a1/Icam1/Atp2a3/Drd1/Cacna1e/Bspry/Kcne2/Cacna2d1/Lhcgr/Pkd1l1/P2ry6/Ace/Gm12407/Hrh1/Rgs9/Mrln	23
51	res.up	GO:0001101	response to acid chemical	14/641	218/28891	0.00039629	0.0315915	0.0270111	Zeb1/Col1a1/Prkn/Tnf/Mir22/Agap2/Mir130a/Mir30d/Cebpb/Mir155/Mir23a/Mir24-2/Vegfa/Glra1	14
52	res.up	GO:0022409	positive regulation of cell-cell adhesion	19/641	354/28891	0.000400366	0.0315915	0.0270111	Nr4a3/Ccl5/Bcl6/Hlx/Smad7/Il23a/Tnf/Tespa1/Gata3/Fut4/Icam1/H2-T23/H2-M10.2/Ccdc88b/H2-DMb2/Il1a/H2-Q2/Selp/Il6	19
53	res.up	GO:0071346	cellular response to type II interferon	10/641	122/28891	0.000400946	0.0315915	0.0270111	Ccl5/Rab11fip5/Tnf/Gbp6/Gbp9/Gbp11/Gbp10/Ccl17/Ccl9/Gbp4	10
54	res.up	GO:0120162	positive regulation of cold-induced thermogenesis	9/641	101/28891	0.000419752	0.0321477	0.0274866	G0s2/Irf4/Cebpb/Esrrg/Ksr2/Vegfa/Fgf21/Elovl3/Oxt	9
55	res.up	GO:0002697	regulation of immune effector process	23/641	473/28891	0.000423401	0.0321477	0.0274866	Nr4a3/Casp4/Vpreb3/Bcl6/Hlx/Smad7/Il23a/Tnf/Gata3/Arid5a/C3/H2-T23/Mir181b-1/H2-M10.2/H2-DMb2/Card9/Ddx60/H2-Q2/6030468B19Rik/Nepn/Svep1/Il6/Scimp	23
56	res.up	GO:0002712	regulation of B cell mediated immunity	9/641	102/28891	0.000451476	0.0330766	0.0282808	Bcl6/Tnf/C3/H2-T23/Mir181b-1/H2-M10.2/H2-Q2/6030468B19Rik/Svep1	9
57	res.up	GO:0002889	regulation of immunoglobulin mediated immune response	9/641	102/28891	0.000451476	0.0330766	0.0282808	Bcl6/Tnf/C3/H2-T23/Mir181b-1/H2-M10.2/H2-Q2/6030468B19Rik/Svep1	9
58	res.up	GO:0002673	regulation of acute inflammatory response	8/641	82/28891	0.000473585	0.0340981	0.0291543	Ccl5/Tnf/C3/H2-T23/H2-M10.2/Alox5ap/H2-Q2/Il6	8
59	res.up	GO:0043200	response to amino acid	13/641	197/28891	0.00048869	0.0345893	0.0295742	Zeb1/Col1a1/Prkn/Tnf/Mir22/Agap2/Mir130a/Mir30d/Cebpb/Mir155/Mir23a/Mir24-2/Glra1	13
60	res.up	GO:0072538	T-helper 17 type immune response	6/641	46/28891	0.000513177	0.0355816	0.0304226	Smad7/Il23a/Arid5a/Irf4/Card9/Il6	6
61	res.up	GO:1901654	response to ketone	14/641	224/28891	0.00051975	0.0355816	0.0304226	Klf9/Spp1/Ddit4/Mir130a/Mir181b-1/Mir155/Mir10a/Cftr/Mir1198/P2ry6/Mir21a/Gm12407/Oxt/Mir331	14
62	res.up	GO:0006639	acylglycerol metabolic process	11/641	150/28891	0.000543211	0.0365879	0.031283	Mgll/Apobr/Apobec1/Thrsp/Ang/C3/Plb1/Mfsd2a/Gpat3/Apoa5/Fgf21	11
63	res.up	GO:0048525	negative regulation of viral process	9/641	105/28891	0.000558676	0.0370323	0.031663	Ccl5/Isg15/Oas3/Tnf/Oasl2/Oasl1/Isg20/Oas1b/Morc2b	9
64	res.up	GO:0006638	neutral lipid metabolic process	11/641	152/28891	0.000607088	0.0396125	0.0338691	Mgll/Apobr/Apobec1/Thrsp/Ang/C3/Plb1/Mfsd2a/Gpat3/Apoa5/Fgf21	11
65	res.up	GO:0002437	inflammatory response to antigenic stimulus	9/641	107/28891	0.000641094	0.0411878	0.035216	Tnf/C3/Icam1/H2-T23/H2-M10.2/Mir155/Rab44/H2-Q2/Mir21a	9
66	res.up	GO:0002286	T cell activation involved in immune response	10/641	130/28891	0.000662193	0.0418987	0.0358239	Bcl6/Hlx/Smad7/Il23a/Gata3/Irf4/Icam1/H2-DMb2/Ifnz/Il6	10
67	res.up	GO:0032633	interleukin-4 production	7/641	67/28891	0.000703503	0.0433134	0.0370334	Gata3/Ddit3/Irf4/H2-T23/H2-M10.2/Cebpb/H2-Q2	7
68	res.up	GO:0042391	regulation of membrane potential	23/641	491/28891	0.000705294	0.0433134	0.0370334	Slc24a4/Ntrk3/Slc25a33/Cntf/Cln3/Chchd10/Jun/Kcnj9/Smad7/Prkn/Tnf/Pycr1/Drd1/Cnr2/Grid2/Kcne2/Hcn4/Cacna2d1/Scn3a/Cftr/Glra1/Il6/Nos1ap	23
69	res.up	GO:0048608	reproductive structure development	18/641	343/28891	0.000730669	0.0439131	0.0375462	Gata3/C3/Icam1/Hoxb13/Nupr1/Fgf8/Insl3/Cebpb/Vgf/Lhcgr/Il1a/Cftr/Adam30/Ccdc182/Nog/Ace/Vegfa/Gata4	18
70	res.up	GO:0008406	gonad development	15/641	259/28891	0.000736092	0.0439131	0.0375462	Gata3/Icam1/Nupr1/Fgf8/Insl3/Cebpb/Vgf/Lhcgr/Il1a/Cftr/Adam30/Ccdc182/Ace/Vegfa/Gata4	15
71	res.up	GO:0002221	pattern recognition receptor signaling pathway	14/641	233/28891	0.000765477	0.0439977	0.0376185	Casp4/Oas3/Tnf/Oasl1/Gm12250/Irf4/Oas1b/Ddx60/Cd300lf/Nepn/Nlrp1b/Tlr12/Zcchc3/Scimp	14
72	res.up	GO:0046546	development of primary male sexual characteristics	11/641	157/28891	0.000794629	0.0439977	0.0376185	Lhfpl2/Gata3/Icam1/Nupr1/Insl3/Lhcgr/Il1a/Cftr/Adam30/Ace/Gata4	11
73	res.up	GO:0050954	sensory perception of mechanical stimulus	17/641	317/28891	0.000799835	0.0439977	0.0376185	Grm8/Col1a1/Tnf/Ddit3/Tmc2/Ush1g/Mir22/Mir130a/Marveld2/Mir30d/Ror1/Mir199b/Mir23a/Mir24-2/Mir542/Mir331/Slc17a8	17
74	res.up	GO:0071695	anatomical structure maturation	17/641	317/28891	0.000799835	0.0439977	0.0376185	Slc24a4/Catsperd/Fev/Gata3/Ddit3/Rnd1/C3/Hoxb13/Catspere2/Insl3/Defb37/Tfcp2l1/Tcp11/Cftr/Vegfa/Mir212/Zar1	17
75	res.up	GO:0045766	positive regulation of angiogenesis	12/641	182/28891	0.000800725	0.0439977	0.0376185	Ccl5/Tbxa2r/Btg1/Pgf/Angpt4/C3/Il1a/Mir23a/Mir24-2/Tie1/Vegfa/Gata4	12
76	res.up	GO:1904018	positive regulation of vasculature development	12/641	182/28891	0.000800725	0.0439977	0.0376185	Ccl5/Tbxa2r/Btg1/Pgf/Angpt4/C3/Il1a/Mir23a/Mir24-2/Tie1/Vegfa/Gata4	12
77	res.up	GO:0061458	reproductive system development	18/641	347/28891	0.000834447	0.0452552	0.0386937	Gata3/C3/Icam1/Hoxb13/Nupr1/Fgf8/Insl3/Cebpb/Vgf/Lhcgr/Il1a/Cftr/Adam30/Ccdc182/Nog/Ace/Vegfa/Gata4	18
78	res.up	GO:0036003	positive regulation of transcription from RNA polymerase II promoter in response to stress	4/641	20/28891	0.0008764	0.0467821	0.0399992	Atf3/Ddit3/Cebpb/Vegfa	4
79	res.up	GO:0043524	negative regulation of neuron apoptotic process	13/641	210/28891	0.000887288	0.0467821	0.0399992	Nr4a3/Cntf/Cln3/Jun/Prkn/Pycr1/Agap2/Fgf8/Cebpb/Ntf5/Vegfa/Il6/Faim2	13
80	res.up	GO:0061028	establishment of endothelial barrier	6/641	51/28891	0.000898611	0.0467821	0.0399992	Hpse/Tnf/Ppp1r16b/Icam1/Marveld2/Vegfa	6
81	res.up	GO:0002757	immune response-activating signaling pathway	21/641	440/28891	0.000936503	0.0467821	0.0399992	Nr4a3/Casp4/Oas3/Tnf/Tespa1/Gata3/Oasl1/Gm12250/Irf4/Oas1b/Btnl9/Skint2/Ddx60/Cd300lf/Nepn/Nfam1/Nlrp1b/Tlr12/Zcchc3/Scimp/Mog	21
82	res.up	GO:0002637	regulation of immunoglobulin production	9/641	113/28891	0.000949766	0.0467821	0.0399992	Vpreb3/Bcl6/Tnf/H2-T23/Mir181b-1/H2-M10.2/H2-Q2/6030468B19Rik/Il6	9
83	res.up	GO:0051896	regulation of phosphatidylinositol 3-kinase/protein kinase B signal transduction	15/641	266/28891	0.000964441	0.0467821	0.0399992	Ccl5/Ntrk3/Hpse/Rasd2/Tnf/Gata3/Ppp1r16b/Ddit3/Cass4/Ror1/Selp/Vegfa/Gata4/Gm12407/Il6	15
84	res.up	GO:0046661	male sex differentiation	12/641	186/28891	0.000967812	0.0467821	0.0399992	Lhfpl2/Gata3/Icam1/Nupr1/Fgf8/Insl3/Lhcgr/Il1a/Cftr/Adam30/Ace/Gata4	12
85	res.up	GO:0050863	regulation of T cell activation	20/641	411/28891	0.000970992	0.0467821	0.0399992	Ccl5/Zeb1/Bcl6/Hlx/Smad7/Il23a/Tespa1/Gata3/H2-T23/Tnfrsf9/H2-M10.2/Cebpb/Ccdc88b/Dtx1/H2-DMb2/Fgl1/Il1a/H2-Q2/Il6/Nrarp	20
86	res.up	GO:0010574	regulation of vascular endothelial growth factor production	5/641	35/28891	0.000990388	0.0467821	0.0399992	Hpse/C3/Il1a/Gata4/Il6	5
87	res.up	GO:0003158	endothelium development	10/641	137/28891	0.000993437	0.0467821	0.0399992	Zeb1/Hpse/Btg1/Tnf/Ppp1r16b/Icam1/Marveld2/Tie1/Vegfa/Hapln2	10
88	res.up	GO:0032753	positive regulation of interleukin-4 production	6/641	52/28891	0.000997028	0.0467821	0.0399992	Gata3/Irf4/H2-T23/H2-M10.2/Cebpb/H2-Q2	6
89	res.up	GO:0001885	endothelial cell development	7/641	71/28891	0.000997033	0.0467821	0.0399992	Hpse/Tnf/Ppp1r16b/Icam1/Marveld2/Vegfa/Hapln2	7
90	res.up	GO:0006641	triglyceride metabolic process	9/641	114/28891	0.00101131	0.0469247	0.0401211	Apobr/Apobec1/Thrsp/C3/Plb1/Mfsd2a/Gpat3/Apoa5/Fgf21	9
91	res.up	GO:0002706	regulation of lymphocyte mediated immunity	14/641	241/28891	0.00106016	0.0482845	0.0412838	Bcl6/Smad7/Il23a/Tnf/Gata3/Arid5a/C3/H2-T23/Mir181b-1/H2-M10.2/H2-Q2/6030468B19Rik/Svep1/Il6	14
92	res.up	GO:0045064	T-helper 2 cell differentiation	4/641	21/28891	0.00106374	0.0482845	0.0412838	Bcl6/Hlx/Gata3/Il6	4
93	res.up	GO:0002699	positive regulation of immune effector process	17/641	326/28891	0.00108616	0.0487723	0.0417008	Nr4a3/Casp4/Hlx/Il23a/Tnf/Gata3/Arid5a/C3/H2-T23/H2-M10.2/H2-DMb2/Card9/Ddx60/H2-Q2/6030468B19Rik/Il6/Scimp	17
94	res.up	GO:0090207	regulation of triglyceride metabolic process	6/641	53/28891	0.00110352	0.0488525	0.0417694	Apobec1/Thrsp/C3/Mfsd2a/Apoa5/Fgf21	6
95	res.up	GO:0050731	positive regulation of peptidyl-tyrosine phosphorylation	12/641	189/28891	0.00111135	0.0488525	0.0417694	Ccl5/Cntf/Grm5/Il23a/Tnf/Angpt4/Icam1/Fgf8/Cass4/Ace/Vegfa/Il6	12
96	res.up	GO:1904994	regulation of leukocyte adhesion to vascular endothelial cell	5/641	36/28891	0.00112936	0.0491273	0.0420044	Tnf/Fut4/Icam1/Selp/Il6	5
97	res.up	GO:1900246	positive regulation of RIG-I signaling pathway	3/641	10/28891	0.0011611	0.0499872	0.0427396	Oasl1/Ddx60/Zcchc3	3
98	res.up	GO:0002758	innate immune response-activating signaling pathway	14/641	244/28891	0.00119282	0.0508289	0.0434593	Casp4/Oas3/Tnf/Oasl1/Gm12250/Irf4/Oas1b/Ddx60/Cd300lf/Nepn/Nlrp1b/Tlr12/Zcchc3/Scimp	14
99	res.up	GO:0021700	developmental maturation	19/641	389/28891	0.00123203	0.0516841	0.0441905	Slc24a4/Catsperd/Sybu/Fev/Gata3/Ddit3/Rnd1/C3/Hoxb13/Catspere2/Insl3/Defb37/Tfcp2l1/Tcp11/Cftr/Igsf21/Vegfa/Mir212/Zar1	19
100	res.up	GO:0002764	immune response-regulating signaling pathway	21/641	450/28891	0.00123765	0.0516841	0.0441905	Nr4a3/Casp4/Oas3/Tnf/Tespa1/Gata3/Oasl1/Gm12250/Irf4/Oas1b/Btnl9/Skint2/Ddx60/Cd300lf/Nepn/Nfam1/Nlrp1b/Tlr12/Zcchc3/Scimp/Mog	21
101	res.up	GO:0002824	positive regulation of adaptive immune response based on somatic recombination of immune receptors built from immunoglobulin superfamily domains	11/641	166/28891	0.0012528	0.0517988	0.0442885	Il23a/Tnf/Gata3/Arid5a/C3/H2-T23/H2-M10.2/Card9/H2-Q2/6030468B19Rik/Il6	11
102	res.up	GO:0042093	T-helper cell differentiation	7/641	74/28891	0.00127446	0.0521777	0.0446125	Bcl6/Hlx/Smad7/Il23a/Gata3/Irf4/Il6	7
103	res.up	GO:0051897	positive regulation of phosphatidylinositol 3-kinase/protein kinase B signal transduction	12/641	193/28891	0.0013298	0.0535676	0.0458009	Ccl5/Ntrk3/Hpse/Rasd2/Tnf/Gata3/Cass4/Ror1/Selp/Vegfa/Gm12407/Il6	12
104	res.up	GO:0043370	regulation of CD4-positive, alpha-beta T cell differentiation	6/641	55/28891	0.00134245	0.0535676	0.0458009	Bcl6/Hlx/Smad7/Il23a/Gata3/Il6	6
105	res.up	GO:0032760	positive regulation of tumor necrosis factor production	10/641	143/28891	0.00137557	0.0535676	0.0458009	Il23a/Oas3/Arid5a/H2-T23/Oas1b/H2-M10.2/Card9/Il1a/H2-Q2/Il6	10
106	res.up	GO:0002294	CD4-positive, alpha-beta T cell differentiation involved in immune response	7/641	75/28891	0.00137923	0.0535676	0.0458009	Bcl6/Hlx/Smad7/Il23a/Gata3/Irf4/Il6	7
107	res.up	GO:0050805	negative regulation of synaptic transmission	7/641	75/28891	0.00137923	0.0535676	0.0458009	Mgll/Prkn/Slc24a1/Drd1/Cnr2/Grid2/Sorcs2	7
108	res.up	GO:1902105	regulation of leukocyte differentiation	18/641	363/28891	0.00138537	0.0535676	0.0458009	Ccl5/Zeb1/Jun/Bcl6/Hlx/Smad7/Il23a/Tnf/Tespa1/Gata3/Fos/Cebpb/Dtx1/Rbp1/Nfam1/Ccl9/Il6/Nrarp	18
109	res.up	GO:0045672	positive regulation of osteoclast differentiation	5/641	38/28891	0.00144992	0.0555494	0.0474953	Ccl5/Il23a/Tnf/Fos/Ccl9	5
110	res.up	GO:0002293	alpha-beta T cell differentiation involved in immune response	7/641	76/28891	0.00149061	0.0565889	0.0483842	Bcl6/Hlx/Smad7/Il23a/Gata3/Irf4/Il6	7
111	res.up	GO:0045765	regulation of angiogenesis	16/641	307/28891	0.00151175	0.0568745	0.0486284	Ppp1r15a/Ccl5/Tbxa2r/Fbln5/Btg1/Tnf/Ppp1r16b/Pgf/Angpt4/C3/Il1a/Mir23a/Mir24-2/Tie1/Vegfa/Gata4	16
112	res.up	GO:1903557	positive regulation of tumor necrosis factor superfamily cytokine production	10/641	145/28891	0.00152673	0.0569253	0.0486718	Il23a/Oas3/Arid5a/H2-T23/Oas1b/H2-M10.2/Card9/Il1a/H2-Q2/Il6	10
113	res.up	GO:1990440	positive regulation of transcription from RNA polymerase II promoter in response to endoplasmic reticulum stress	3/641	11/28891	0.00157027	0.0580279	0.0496145	Atf3/Ddit3/Cebpb	3
114	res.up	GO:0002702	positive regulation of production of molecular mediator of immune response	11/641	171/28891	0.00158931	0.0580279	0.0496145	Nr4a3/Casp4/Gata3/Arid5a/H2-T23/H2-M10.2/Card9/H2-Q2/6030468B19Rik/Il6/Scimp	11
115	res.up	GO:0002287	alpha-beta T cell activation involved in immune response	7/641	77/28891	0.00160887	0.0580279	0.0496145	Bcl6/Hlx/Smad7/Il23a/Gata3/Irf4/Il6	7
116	res.up	GO:0048240	sperm capacitation	5/641	39/28891	0.00163317	0.0580279	0.0496145	Catsperd/Catspere2/Defb37/Tcp11/Cftr	5
117	res.up	GO:0060292	long-term synaptic depression	5/641	39/28891	0.00163317	0.0580279	0.0496145	Mgll/Slc24a1/Drd1/Grid2/Sorcs2	5
118	res.up	GO:0043367	CD4-positive, alpha-beta T cell differentiation	8/641	99/28891	0.00163968	0.0580279	0.0496145	Bcl6/Hlx/Smad7/Il23a/Gata3/Irf4/Gimap1/Il6	8
119	res.up	GO:0007605	sensory perception of sound	15/641	282/28891	0.00171868	0.0600158	0.0513142	Col1a1/Ddit3/Tmc2/Ush1g/Mir22/Mir130a/Marveld2/Mir30d/Ror1/Mir199b/Mir23a/Mir24-2/Mir542/Mir331/Slc17a8	15
120	res.up	GO:1901342	regulation of vasculature development	16/641	311/28891	0.00172459	0.0600158	0.0513142	Ppp1r15a/Ccl5/Tbxa2r/Fbln5/Btg1/Tnf/Ppp1r16b/Pgf/Angpt4/C3/Il1a/Mir23a/Mir24-2/Tie1/Vegfa/Gata4	16
121	res.up	GO:0003333	amino acid transmembrane transport	8/641	100/28891	0.00174835	0.0603399	0.0515913	Cln3/Epm2a/Tnf/Slc6a9/Slc1a4/Slc13a3/Lrrc8e/Slc17a8	8
122	res.up	GO:0002285	lymphocyte activation involved in immune response	13/641	227/28891	0.00179003	0.0612719	0.0523881	Bcl6/Hlx/Smad7/Il23a/Gata3/Irf4/Icam1/Mir181b-1/Mfng/H2-DMb2/Ifnz/6030468B19Rik/Il6	13
123	res.up	GO:0002821	positive regulation of adaptive immune response	11/641	174/28891	0.00182443	0.0619415	0.0529607	Il23a/Tnf/Gata3/Arid5a/C3/H2-T23/H2-M10.2/Card9/H2-Q2/6030468B19Rik/Il6	11
124	res.up	GO:0070372	regulation of ERK1 and ERK2 cascade	17/641	343/28891	0.00186736	0.0628877	0.0537697	Ccl5/Jun/Atf3/C3/Icam1/Fgf8/Card9/Il1a/P2ry6/Vegfa/Fgf21/Ccl17/Gata4/Ccl9/Gm12407/Il6/Scimp	17
125	res.up	GO:0002753	cytosolic pattern recognition receptor signaling pathway	10/641	150/28891	0.00196424	0.064588	0.0552235	Casp4/Oas3/Tnf/Oasl1/Gm12250/Oas1b/Ddx60/Nlrp1b/Zcchc3/Scimp	10
126	res.up	GO:0034341	response to type II interferon	10/641	150/28891	0.00196424	0.064588	0.0552235	Ccl5/Rab11fip5/Tnf/Gbp6/Gbp9/Gbp11/Gbp10/Ccl17/Ccl9/Gbp4	10
127	res.up	GO:0120161	regulation of cold-induced thermogenesis	10/641	150/28891	0.00196424	0.064588	0.0552235	Ddit3/G0s2/Irf4/Cebpb/Esrrg/Ksr2/Vegfa/Fgf21/Elovl3/Oxt	10
128	res.up	GO:0032736	positive regulation of interleukin-13 production	5/641	41/28891	0.00204986	0.0668766	0.0571802	Gata3/Irf4/H2-T23/H2-M10.2/H2-Q2	5
129	res.up	GO:0043491	phosphatidylinositol 3-kinase/protein kinase B signal transduction	16/641	317/28891	0.00209061	0.0676773	0.0578648	Ccl5/Ntrk3/Hpse/Rasd2/Them4/Tnf/Gata3/Ppp1r16b/Ddit3/Cass4/Ror1/Selp/Vegfa/Gata4/Gm12407/Il6	16
130	res.up	GO:0032649	regulation of type II interferon production	9/641	127/28891	0.0021482	0.0690068	0.0590016	Isg15/Cebpg/Il23a/Tnf/Gata3/Ddit3/Arid5a/Mir155/Mir21a	9
131	res.up	GO:0050806	positive regulation of synaptic transmission	17/641	348/28891	0.00217161	0.0692264	0.0591893	Gpr158/Tnf/Slc24a1/Mir22/Mir374b/Mir130a/Mir181b-1/Drd1/Mir30d/Mir129-1/Mir23a/Mir24-2/Nog/Oxt/Ptpn5/Tacr2/Mir19b-1	17
132	res.up	GO:0003208	cardiac ventricle morphogenesis	7/641	82/28891	0.00231367	0.0731961	0.0625834	Smad7/Gata3/Heyl/Hand2os1/Nog/Gata4/Myh7	7
133	res.up	GO:0106106	cold-induced thermogenesis	10/641	154/28891	0.00238265	0.0745322	0.0637259	Ddit3/G0s2/Irf4/Cebpb/Esrrg/Ksr2/Vegfa/Fgf21/Elovl3/Oxt	10
134	res.up	GO:0098739	import across plasma membrane	12/641	207/28891	0.0023916	0.0745322	0.0637259	Slc24a4/Kcnj9/Trpm1/Tnf/Slc6a9/Slc1a4/Cacna1e/Kcne2/Hcn4/Lrrc8e/Kcnj12/Slc17a8	12
135	res.up	GO:0050679	positive regulation of epithelial cell proliferation	13/641	235/28891	0.00242393	0.0747374	0.0639013	Nr4a3/Ccl5/Jun/Hlx/Tnf/Ang/Ppp1r16b/Pgf/Agap2/Nog/Vegfa/Il6/Nrarp	13
136	res.up	GO:0039529	RIG-I signaling pathway	4/641	26/28891	0.00243398	0.0747374	0.0639013	Oas3/Oasl1/Ddx60/Zcchc3	4
137	res.up	GO:0002292	T cell differentiation involved in immune response	7/641	83/28891	0.00247942	0.0755771	0.0646192	Bcl6/Hlx/Smad7/Il23a/Gata3/Irf4/Il6	7
138	res.up	GO:0070588	calcium ion transmembrane transport	17/641	354/28891	0.00259045	0.0763635	0.0652916	Slc24a4/Cabp1/Trpm1/Ddit3/Tmc2/Slc24a1/Atp2a3/Drd1/Cacna1e/Kcne2/Cacna2d1/Lhcgr/Pkd1l1/P2ry6/Gm12407/Rgs9/Mrln	17
139	res.up	GO:0008584	male gonad development	10/641	156/28891	0.00261715	0.0763635	0.0652916	Gata3/Icam1/Nupr1/Insl3/Lhcgr/Il1a/Cftr/Adam30/Ace/Gata4	10
140	res.up	GO:1903900	regulation of viral life cycle	10/641	156/28891	0.00261715	0.0763635	0.0652916	Ccl5/Isg15/Oas3/Tnf/Oasl2/Oasl1/Isg20/Oas1b/Morc2b/Mir24-2	10
141	res.up	GO:0045089	positive regulation of innate immune response	18/641	385/28891	0.00262351	0.0763635	0.0652916	Casp4/Oas3/Tnf/Oasl1/Gm12250/Irf4/H2-T23/Oas1b/H2-M10.2/Card9/Ddx60/H2-Q2/Cd300lf/Nepn/Nlrp1b/Tlr12/Zcchc3/Scimp	18
142	res.up	GO:0009642	response to light intensity	3/641	13/28891	0.00263322	0.0763635	0.0652916	Slc24a4/Gnat1/Rgs9	3
143	res.up	GO:0072540	T-helper 17 cell lineage commitment	3/641	13/28891	0.00263322	0.0763635	0.0652916	Il23a/Irf4/Il6	3
144	res.up	GO:1901535	regulation of DNA demethylation	3/641	13/28891	0.00263322	0.0763635	0.0652916	Apobec1/Gata3/Stpg1	3
145	res.up	GO:0035710	CD4-positive, alpha-beta T cell activation	9/641	131/28891	0.00265191	0.0763751	0.0653015	Bcl6/Hlx/Smad7/Il23a/Gata3/Irf4/Cebpb/Gimap1/Il6	9
146	res.up	GO:0032740	positive regulation of interleukin-17 production	4/641	27/28891	0.0028077	0.0799189	0.0683315	Il23a/Arid5a/Card9/Il6	4
147	res.up	GO:0032660	regulation of interleukin-17 production	5/641	44/28891	0.00281324	0.0799189	0.0683315	Il23a/Ddit3/Arid5a/Card9/Il6	5
148	res.up	GO:2000243	positive regulation of reproductive process	8/641	108/28891	0.00283696	0.0800484	0.0684422	Lhfpl2/Plb1/Defb37/Cftr/Vegfa/Glra1/Oxt/Tacr2	8
149	res.up	GO:0001508	action potential	10/641	158/28891	0.00286976	0.0804303	0.0687688	Ntrk3/Cln3/Tnf/Drd1/Cnr2/Kcne2/Hcn4/Cacna2d1/Scn3a/Glra1	10
150	res.up	GO:1903706	regulation of hemopoiesis	20/641	452/28891	0.00294932	0.082109	0.0702041	Ccl5/Zeb1/Isg15/Jun/Bcl6/Hlx/Smad7/Il23a/Tnf/Tespa1/Gata3/Fos/Cebpb/Dtx1/Rbp1/Nfam1/Ccl9/Il6/Nrarp/Scin	20
151	res.up	GO:0035296	regulation of tube diameter	11/641	186/28891	0.00306473	0.0841994	0.0719914	Tbxa2r/Mgll/Tnf/Npr1/Icam1/Drd1/Cftr/Ace/Vegfa/Sod3/Hrh1	11
152	res.up	GO:0097746	blood vessel diameter maintenance	11/641	186/28891	0.00306473	0.0841994	0.0719914	Tbxa2r/Mgll/Tnf/Npr1/Icam1/Drd1/Cftr/Ace/Vegfa/Sod3/Hrh1	11
153	res.up	GO:0030098	lymphocyte differentiation	21/641	486/28891	0.00310079	0.0846333	0.0723624	Zeb1/Nfil3/Bcl6/Hlx/Cebpg/Smad7/Il23a/Tespa1/Gata3/Irf4/Tnfrsf9/Mfng/Dtx1/Ifnz/Il1a/6030468B19Rik/Nfam1/Gimap1/Il6/Mir19b-1/Nrarp	21
154	res.up	GO:0035150	regulation of tube size	11/641	187/28891	0.00319291	0.0860382	0.0735636	Tbxa2r/Mgll/Tnf/Npr1/Icam1/Drd1/Cftr/Ace/Vegfa/Sod3/Hrh1	11
155	res.up	GO:0015813	L-glutamate transmembrane transport	4/641	28/28891	0.00321887	0.0860382	0.0735636	Epm2a/Tnf/Slc1a4/Slc17a8	4
156	res.up	GO:0032069	regulation of nuclease activity	4/641	28/28891	0.00321887	0.0860382	0.0735636	Oas3/Oasl2/Oasl1/Oas1b	4
157	res.up	GO:0032729	positive regulation of type II interferon production	7/641	87/28891	0.00323544	0.0860382	0.0735636	Isg15/Cebpg/Il23a/Tnf/Arid5a/Mir155/Mir21a	7
158	res.up	GO:0001660	fever generation	3/641	14/28891	0.00329648	0.0860382	0.0735636	Ccl5/Tnf/Il1a	3
159	res.up	GO:0002551	mast cell chemotaxis	3/641	14/28891	0.00329648	0.0860382	0.0735636	Ccl5/Pgf/Vegfa	3
160	res.up	GO:0045628	regulation of T-helper 2 cell differentiation	3/641	14/28891	0.00329648	0.0860382	0.0735636	Bcl6/Hlx/Il6	3
161	res.up	GO:0002366	leukocyte activation involved in immune response	16/641	333/28891	0.003395	0.0880591	0.0752915	Nr4a3/Bcl6/Hlx/Smad7/Il23a/Tnf/Gata3/Irf4/Icam1/Mir181b-1/Mfng/H2-DMb2/Rab44/Ifnz/6030468B19Rik/Il6	16
162	res.up	GO:0032656	regulation of interleukin-13 production	5/641	46/28891	0.0034245	0.0882761	0.0754771	Gata3/Irf4/H2-T23/H2-M10.2/H2-Q2	5
163	res.up	GO:0003281	ventricular septum development	7/641	88/28891	0.0034493	0.0883699	0.0755573	Smad7/Gata3/Heyl/Ltbp1/Nog/Gata4/Mir19b-1	7
164	res.up	GO:0002027	regulation of heart rate	8/641	112/28891	0.00354953	0.0903228	0.077227	Tnf/Cacna1e/Kcne2/Hcn4/Cacna2d1/Oxt/Nos1ap/Myh7	8
165	res.up	GO:0007548	sex differentiation	16/641	335/28891	0.00359719	0.0903228	0.077227	Lhfpl2/Gata3/Icam1/Nupr1/Fgf8/Insl3/Cebpb/Vgf/Lhcgr/Il1a/Cftr/Adam30/Ccdc182/Ace/Vegfa/Gata4	16
166	res.up	GO:0060008	Sertoli cell differentiation	4/641	29/28891	0.00366921	0.0903228	0.077227	Icam1/Il1a/Cftr/Gata4	4
167	res.up	GO:0072567	chemokine (C-X-C motif) ligand 2 production	4/641	29/28891	0.00366921	0.0903228	0.077227	Ccl5/Oas3/Tnf/Oas1b	4
168	res.up	GO:2000341	regulation of chemokine (C-X-C motif) ligand 2 production	4/641	29/28891	0.00366921	0.0903228	0.077227	Ccl5/Oas3/Tnf/Oas1b	4
169	res.up	GO:0070059	intrinsic apoptotic signaling pathway in response to endoplasmic reticulum stress	6/641	67/28891	0.00369721	0.0903228	0.077227	Prkn/Ddit3/Atp2a3/Trib3/Cebpb/Chac1	6
170	res.up	GO:0003018	vascular process in circulatory system	13/641	247/28891	0.00371012	0.0903228	0.077227	Tbxa2r/Mgll/Tnf/Npr1/Icam1/Drd1/Mfsd2a/Cftr/Ace/Vegfa/Sod3/Hrh1/Tacr2	13
171	res.up	GO:0070371	ERK1 and ERK2 cascade	17/641	367/28891	0.00373188	0.0903228	0.077227	Ccl5/Jun/Atf3/C3/Icam1/Fgf8/Card9/Il1a/P2ry6/Vegfa/Fgf21/Ccl17/Gata4/Ccl9/Gm12407/Il6/Scimp	17
172	res.up	GO:0002863	positive regulation of inflammatory response to antigenic stimulus	5/641	47/28891	0.00376345	0.0903228	0.077227	Tnf/C3/H2-T23/H2-M10.2/H2-Q2	5
173	res.up	GO:0032616	interleukin-13 production	5/641	47/28891	0.00376345	0.0903228	0.077227	Gata3/Irf4/H2-T23/H2-M10.2/H2-Q2	5
174	res.up	GO:0032620	interleukin-17 production	5/641	47/28891	0.00376345	0.0903228	0.077227	Il23a/Ddit3/Arid5a/Card9/Il6	5
175	res.up	GO:0002263	cell activation involved in immune response	16/641	337/28891	0.00380919	0.0908982	0.077719	Nr4a3/Bcl6/Hlx/Smad7/Il23a/Tnf/Gata3/Irf4/Icam1/Mir181b-1/Mfng/H2-DMb2/Rab44/Ifnz/6030468B19Rik/Il6	16
176	res.up	GO:0007216	G protein-coupled glutamate receptor signaling pathway	3/641	15/28891	0.00405319	0.0944236	0.0807333	Grm8/Grm5/Trpm1	3
177	res.up	GO:0044406	adhesion of symbiont to host	3/641	15/28891	0.00405319	0.0944236	0.0807333	Icam1/Gbp6/Gbp9	3
178	res.up	GO:2000318	positive regulation of T-helper 17 type immune response	3/641	15/28891	0.00405319	0.0944236	0.0807333	Il23a/Arid5a/Card9	3
179	res.up	GO:0046631	alpha-beta T cell activation	12/641	221/28891	0.00406125	0.0944236	0.0807333	Bcl6/Hlx/Smad7/Il23a/Gata3/Irf4/H2-T23/H2-M10.2/Cebpb/H2-Q2/Gimap1/Il6	12
180	res.up	GO:0019058	viral life cycle	13/641	250/28891	0.00410575	0.0944236	0.0807333	Ccl5/Isg15/Oas3/Prkn/Tnf/Oasl2/Oasl1/Icam1/Isg20/Oas1b/Morc2b/Mir24-2/Nectin4	13
181	res.up	GO:0035305	negative regulation of dephosphorylation	5/641	48/28891	0.00412575	0.0944236	0.0807333	Ppp1r15a/Epm2a/Tnf/Ppp1r16b/Styxl1	5
182	res.up	GO:0042102	positive regulation of T cell proliferation	9/641	140/28891	0.00412751	0.0944236	0.0807333	Ccl5/Il23a/H2-T23/H2-M10.2/Ccdc88b/H2-DMb2/Il1a/H2-Q2/Il6	9
183	res.up	GO:0051590	positive regulation of neurotransmitter transport	4/641	30/28891	0.00416043	0.0944236	0.0807333	Gpr158/Prkn/Tacr2/Slc17a8	4
184	res.up	GO:2000316	regulation of T-helper 17 type immune response	4/641	30/28891	0.00416043	0.0944236	0.0807333	Smad7/Il23a/Arid5a/Card9	4
185	res.up	GO:1904322	cellular response to forskolin	6/641	69/28891	0.00427962	0.0965953	0.0825901	Mir130a/Mir181b-1/Mir10a/Cftr/Mir1198/Mir331	6
186	res.up	GO:0032609	type II interferon production	9/641	141/28891	0.0043246	0.0965953	0.0825901	Isg15/Cebpg/Il23a/Tnf/Gata3/Ddit3/Arid5a/Mir155/Mir21a	9
187	res.up	GO:0002218	activation of innate immune response	14/641	281/28891	0.00432551	0.0965953	0.0825901	Casp4/Oas3/Tnf/Oasl1/Gm12250/Irf4/Oas1b/Ddx60/Cd300lf/Nepn/Nlrp1b/Tlr12/Zcchc3/Scimp	14
188	res.up	GO:0045639	positive regulation of myeloid cell differentiation	8/641	116/28891	0.00439339	0.0975894	0.08344	Ccl5/Isg15/Jun/Il23a/Tnf/Fos/Ccl9/Scin	8
189	res.down	GO:0030198	extracellular matrix organization	23/586	322/28891	2.23303e-07	0.000323344	0.000287891	Adamts1/Col9a1/Fn1/Postn/Col5a1/Adamts5/Cyp1b1/Matn3/Ccdc80/Itga8/Crispld2/Col8a2/Rgcc/Elf3/Has1/Ndnf/Slc2a10/Colq/Tnxb/Loxl1/Col3a1/Grem1/Lama2	23
190	res.down	GO:0045229	external encapsulating structure organization	23/586	323/28891	2.35942e-07	0.000323344	0.000287891	Adamts1/Col9a1/Fn1/Postn/Col5a1/Adamts5/Cyp1b1/Matn3/Ccdc80/Itga8/Crispld2/Col8a2/Rgcc/Elf3/Has1/Ndnf/Slc2a10/Colq/Tnxb/Loxl1/Col3a1/Grem1/Lama2	23
191	res.down	GO:0043062	extracellular structure organization	23/586	324/28891	2.49238e-07	0.000323344	0.000287891	Adamts1/Col9a1/Fn1/Postn/Col5a1/Adamts5/Cyp1b1/Matn3/Ccdc80/Itga8/Crispld2/Col8a2/Rgcc/Elf3/Has1/Ndnf/Slc2a10/Colq/Tnxb/Loxl1/Col3a1/Grem1/Lama2	23
192	res.down	GO:0002274	myeloid leukocyte activation	19/586	280/28891	5.26642e-06	0.00512422	0.00456238	Fn1/Kit/Tlr1/Anxa1/Trpv1/Sucnr1/Cd1d1/Dysf/Slc11a1/Tlr6/Pla2g3/Il33/Scn11a/Il13/Cplx2/Fcgr4/Itgb6/Slc7a2/Cd300lb	19
193	res.down	GO:0007411	axon guidance	17/586	252/28891	1.75992e-05	0.0108761	0.0096836	Cntn1/Sema3c/Sema3d/Sema3g/Cntn6/Ngfr/Artn/Plxna2/Lama3/Arx/Efna2/Fezf2/Epha6/Shh/Lama2/Notch3/Mypn	17
194	res.down	GO:0097485	neuron projection guidance	17/586	252/28891	1.75992e-05	0.0108761	0.0096836	Cntn1/Sema3c/Sema3d/Sema3g/Cntn6/Ngfr/Artn/Plxna2/Lama3/Arx/Efna2/Fezf2/Epha6/Shh/Lama2/Notch3/Mypn	17
195	res.down	GO:0042116	macrophage activation	11/586	113/28891	1.95613e-05	0.0108761	0.0096836	Tlr1/Trpv1/Sucnr1/Cd1d1/Dysf/Slc11a1/Tlr6/Pla2g3/Il33/Il13/Slc7a2	11
196	res.down	GO:0050806	positive regulation of synaptic transmission	20/586	348/28891	3.39663e-05	0.0165246	0.0147128	Itpr3/Prkar1b/Adcy1/Shank3/Rims1/Mir126a/Mir484/Ngfr/Pak1/Mir744/Kmo/Oxtr/Mir28a/Egfr/Mirlet7e/Mir1983/Lama2/Rims3/Mir149/Mir26a-1	20
197	res.down	GO:0150076	neuroinflammatory response	9/586	85/28891	5.72135e-05	0.0247417	0.0220289	Tlr1/Trpv1/Adcy1/Tlr6/Il33/Il13/Egfr/Cd200r1/Cd200r2	9
198	res.down	GO:0060840	artery development	10/586	121/28891	0.000184254	0.0717117	0.0638489	Adgrf4/Stra6/Ngfr/Tfap2b/Slc2a10/Scn11a/Shh/Col3a1/Apob/Notch3	10
199	res.down	GO:0050767	regulation of neurogenesis	23/586	494/28891	0.000221572	0.078396	0.0698003	Sema3c/Sema3d/Hmga2/Hapln1/Fn1/Mbp/Kit/Etv5/Sema3g/Dlx1/Shank3/Trpc6/Il1rapl1/Plxna2/Pak1/Il33/Fezf2/Egfr/Xlr4b/Shh/Mir219a-2/Mag/Sox8	23
200	res.down	GO:0050954	sensory perception of mechanical stimulus	17/586	317/28891	0.000292321	0.0812437	0.0723358	Mbp/Kit/Fam107b/Trpv1/Cdh23/Tub/Aqp4/Mirlet7g/Adgrv1/Mir744/Mir301/Otof/Tecta/Scn11a/Mir28a/Atp8b1/Mir149	17
201	res.down	GO:0090497	mesenchymal cell migration	7/586	64/28891	0.000311296	0.0812437	0.0723358	Sema3c/Sema3d/Fn1/Sema3g/Shh/Sox8/Tpbg	7
202	res.down	GO:0048745	smooth muscle tissue development	5/586	30/28891	0.000316045	0.0812437	0.0723358	Stra6/Itga8/Tfap2b/Shh/Col3a1	5
203	res.down	GO:0010038	response to metal ion	17/586	320/28891	0.000325907	0.0812437	0.0723358	Fn1/Itpr3/Nptx1/Sucnr1/Tnnc1/Dlg2/Slc11a1/Dmtn/Adgrv1/Fibin/Xdh/Gatm/Crip1/Egfr/Aoc1/Shh/Akr1c18	17
204	res.down	GO:2000379	positive regulation of reactive oxygen species metabolic process	8/586	85/28891	0.000333993	0.0812437	0.0723358	Cyp1b1/Plau/Cd36/Ripk3/Tlr6/Xdh/Egfr/Akr1c18	8
205	res.down	GO:0070588	calcium ion transmembrane transport	18/586	354/28891	0.000372698	0.0853258	0.0759703	Akap6/Ahnak/Itpr3/Trpv1/Hrc/Trpc6/Plcb1/P2rx1/Dysf/Scn11a/F2rl3/Cabp5/Il13/Cxcl9/Tspoap1/Trpm3/Slc24a3/Trpc7	18

## Sheet: Thp1_normalized expression
	Hs_Thp1_NC_r1	Hs_Thp1_NC_r2	Hs_Thp1_STM_r1	Hs_Thp1_STM_r2
(CATTC)n	237.2	290.6	205.7	176.3
(GAATG)n	341.8	257.8	190.4	154.2
5S_rRNA	2.8	8.7	3.3	2
5_8S_rRNA	11.2	21.2	17.4	6
7SK	665.9	1650.8	915.2	1266.9
A1BG	213.9	179.6	279.7	260.4
A1BG-AS1	362.4	367.8	399.4	440.7
A1CF	0	0	0	0
A2M	122.4	124.5	89.2	116.2
A2M-AS1	25.2	27	51.1	35.1
A2ML1	7.5	9.7	43.5	74.1
A2ML1-AS1	6.5	2.9	3.3	9
A2ML1-AS2	1.9	1	3.3	2
A2MP1	3.7	0	2.2	0
A3GALT2	1.9	0	4.4	2
A4GALT	593.1	475.9	372.2	330.5
A4GNT	12.1	9.7	13.1	14
AA06	0	0	0	0
AAAS	1177.8	1170	930.4	919.4
AACS	1664.4	1743.5	1305.9	1302
AACSP1	9.3	5.8	6.5	2
AADAC	0	0	0	0
AADACL2	0	0	0	0
AADACL2-AS1	0	0	0	0
AADACL3	0	0	0	0
AADACL4	0	0	0	0
AADACP1	0	1.9	0	4
AADAT	87.8	61.8	93.6	91.1
AAGAB	1229.1	1127.5	1196	1158.8
AAK1	9072.8	8493.3	9857.3	10023.3
AAMDC	218.6	224	194.8	197.3
AAMP	1170.3	1210.6	987	988.5
AANAT	10.3	6.8	5.4	4
AAR2	997.5	1084.1	1285.2	1316
AARD	32.7	23.2	32.6	18
AARS1	6646.3	6579.9	5965.7	5926
AARS1P1	0	0	0	0
AARS2	1975.4	2064	1729.2	1620.5
AARSD1	797.6	768.4	557.2	519.8
AARSD1P1	52.3	46.3	45.7	53.1
AASDH	701.4	641	651.9	674
AASDHPPT	1776.5	1810.1	1534.4	1500.3
AASS	360.5	400.6	428.8	396.6
AATBC	330.6	383.3	416.8	454.7
AATF	1666.2	1574.5	1288.5	1306
AATK	262.5	303.1	265.5	278.4
ABALON	309.2	308.9	367.8	359.5
ABAT	164.4	193.1	274.2	339.5
ABBA01000933.1	0	0	0	0
ABBA01000935.2	82.2	73.4	89.2	66.1
ABBA01006766.1	0	0	0	0
ABBA01045074.1	1.9	0	0	2
ABBA01045074.2	0	0	0	0
ABCA1	6057.9	6214.1	7144.3	7682.7
ABCA10	57.9	42.5	40.3	56.1
ABCA11P	625.8	651.6	667.1	599.9
ABCA12	280.2	291.5	309.1	300.5
ABCA13	5.6	13.5	6.5	12
ABCA17P	122.4	78.2	134.9	124.2
ABCA2	5032.4	5160.9	3512.8	3086.7
ABCA3	634.2	653.6	463.6	394.6
ABCA4	0	0	3.3	2
ABCA5	743.5	617.8	725.9	777.2
ABCA6	9.3	28	15.2	26
ABCA7	1217.9	1229.9	1680.2	1844.8
ABCA8	2.8	5.8	4.4	6
ABCA9	4.7	7.7	4.4	3
ABCA9-AS1	1.9	3.9	0	0
ABCB1	3.7	7.7	21.8	10
ABCB10	3863.9	3635.6	4733.9	4472.8
ABCB10P1	0	0	0	0
ABCB10P3	0	1.9	0	2
ABCB10P4	0	0	0	0
ABCB11	62.6	77.2	51.1	65.1
ABCB4	136.4	113.9	84.9	108.2
ABCB5	0	0	0	0
ABCB6	124.2	111	111	109.2
ABCB7	1752.2	1587.1	1467	1394.1
ABCB8	560.4	547.4	373.3	400.6
ABCB9	1069.4	1155.5	1433.2	1496.3
ABCC1	1642.9	1562.9	1686.8	1923.9
ABCC10	1185.2	1240.5	1282	1186.8
ABCC11	168.1	156.4	155.6	186.3
ABCC12	0	0	0	0
ABCC13	942.4	985.6	588.7	458.7
ABCC2	57.9	39.6	31.6	42.1
ABCC3	28	44.4	66.4	76.1
ABCC4	1586.9	1652.7	1360.3	1215.9
ABCC5	484.7	531.9	287.3	264.4
ABCC5-AS1	1.9	8.7	2.2	4
ABCC6	642.6	624.6	491.9	399.6
ABCC6P1	108.3	125.5	92.5	80.1
ABCC6P2	28	17.4	15.2	14
ABCC8	0	3.9	0	4
ABCC9	7.5	1.9	4.4	2
ABCD1	1414.1	1390.1	1411.5	1349.1
ABCD1P2	1.9	0	0	2
ABCD1P3	0	0	0	0
ABCD1P4	0	0	0	0
ABCD1P5	0	1.9	0	0
ABCD2	89.7	98.5	77.3	63.1
ABCD3	2547.9	2383.5	2287.5	2218.4
ABCD4	812.6	868.8	919.6	908.4
ABCE1	6538	6165.8	4681.6	4349.6
ABCF1	1142.3	1150.7	1096.9	1058.6
ABCF2	2561.9	2470.4	2398.5	2290.5
ABCF2-H2BE1	2008.1	1945.2	1844.6	1831.8
ABCF2P1	1.9	5.8	2.2	4
ABCF2P2	0	0	2.2	0
ABCF3	1133.9	1153.6	1114.4	1045.6
ABCG1	7.5	9.7	6.5	11
ABCG2	5.6	5.8	4.4	0
ABCG4	11.2	1.9	2.2	6
ABCG5	1.9	1.9	10.9	4
ABCG8	36.4	46.3	17.4	22
ABHD1	381.1	323.4	265.5	256.4
ABHD10	1151.6	905.5	1166.6	1204.8
ABHD11	365.2	328.2	285.1	262.4
ABHD11-AS1	52.3	53.1	46.8	65.1
ABHD12	1727.9	1568.7	1699.8	1634.5
ABHD12B	345.6	316.6	310.1	263.4
ABHD13	699.6	724	1076.3	1093.7
ABHD14A	471.7	395.8	631.2	591.9
ABHD14A-ACY1	899.4	884.3	834.7	752.1
ABHD14B	1229.1	1120.8	1659.6	1686.6
ABHD15	1797	1659.5	2223.3	2201.4
ABHD15-AS1	55.1	43.4	46.8	47.1
ABHD16A	997.5	882.3	847.7	795.2
ABHD16B	172.8	134.2	207.9	241.4
ABHD17A	1705.5	1618.9	2139.5	2160.3
ABHD17AP1	114.9	156.4	142.6	128.2
ABHD17AP3	40.2	44.4	45.7	32
ABHD17AP4	31.8	23.2	19.6	34.1
ABHD17AP5	48.6	70.5	34.8	31
ABHD17AP6	86.9	92.7	68.6	93.1
ABHD17AP7	0	0	0	0
ABHD17AP8	0	0	0	0
ABHD17AP9	0	0	0	0
ABHD17B	1201.1	1104.4	1322.2	1274.9
ABHD17C	616.4	532.9	604	696.1
ABHD18	1360.8	1397.9	1756.4	1880.9
ABHD2	3975.1	3848.9	4806.8	5166.9
ABHD3	1164.7	1238.6	1393	1428.2
ABHD4	20.5	43.4	33.7	57.1
ABHD5	768.7	640	967.4	998.5
ABHD6	201.7	255.8	279.7	273.4
ABHD8	417.5	467.2	828.2	850.3
ABI1	2627.3	2549.5	2542.1	2490.8
ABI1P1	0	7.7	8.7	6
ABI2	1458	1392.1	1240.6	1118.7
ABI3	25.2	9.7	15.2	8
ABI3BP	207.3	196	177.4	200.3
ABITRAM	550.1	547.4	510.4	497.8
ABITRAMP1	0	0	2.2	2
ABL1	2534.9	2734.9	2711.9	2692.1
ABL2	1561.6	1468.3	1768.4	1907.9
ABLIM1	3.7	1.9	0	0
ABLIM2	68.2	77.2	32.6	24
ABLIM3	14	9.7	23.9	8
ABO	0	0	0	0
ABR	2589	2513.8	2972	2542.9
ABRA	65.4	71.4	44.6	73.1
ABRACL	2148.2	2086.2	2510.6	2621
ABRAXAS1	1317.9	1345.7	1052.3	1083.7
ABRAXAS2	1558.8	1540.7	1592.1	1663.5
ABT1	455.8	410.3	610.5	602.9
ABT1P1	33.6	14.5	33.7	20
ABTB1	128	135.2	144.7	155.2
ABTB2	1005.9	997.2	583.3	555.8
AC000032.1	273.7	261.6	266.6	238.4
AC000035.1	51.4	24.1	29.4	25
AC000036.1	0	0	0	0
AC000041.1	19.6	41.5	30.5	24
AC000050.1	0	0	0	0
AC000058.1	1.9	1.9	0	0
AC000061.1	0	0	0	0
AC000065.1	1191.8	1255	1245	1235.9
AC000065.2	367.1	458.5	413.5	374.6
AC000067.1	0	0	0	0
AC000068.1	67.2	36.7	37	50.1
AC000068.2	238.2	217.2	165.4	158.2
AC000068.3	34.6	35.7	45.7	53.1
AC000072.1	522.1	487.5	461.4	385.6
AC000077.1	0	0	0	0
AC000078.1	39.2	42.5	21.8	47.1
AC000081.1	22.4	16.4	22.9	23
AC000081.2	0.9	2.9	0	0
AC000082.1	13.1	22.2	12	16
AC000085.1	7.5	7.7	4.4	8
AC000089.1	183.1	267.4	354.8	352.5
AC000093.1	563.2	532.9	264.4	207.3
AC000095.1	1.9	1.9	12	2
AC000095.2	0	0	0	0
AC000111.1	0	0	0	0
AC000111.2	0	0	0	0
AC000113.1	0	0	0	0
AC000120.1	198.9	200.8	167.6	160.2
AC000120.2	4458.9	3997.6	3983	3543.4
AC000120.3	1610.2	1737.7	1469.1	1501.3
AC000123.1	97.1	94.6	107.7	129.2
AC000123.2	40.2	51.2	69.6	81.1
AC000123.3	920.9	875.6	1333.1	1372.1
AC000124.1	0	1.9	0	0
AC000362.1	0	0	0	0
AC000367.1	0	0	0	0
AC000372.1	0	0	0	0
AC000374.1	0	0	0	0
AC000403.1	57	71.4	96.9	92.1
AC001226.1	0.9	1.9	6.5	4
AC001226.2	2159.4	2169.2	2005.6	1950
AC002044.1	0	0	0	2
AC002044.2	5.6	1.9	8.7	12
AC002044.3	3.7	1.9	10.9	6
AC002056.1	9.3	11.6	10.9	6
AC002056.2	0	0	0	0
AC002057.1	0	0	0	0
AC002057.2	0	0	0	0
AC002059.1	0	1.9	4.4	2
AC002059.2	7.5	10.6	7.6	3
AC002059.3	14.9	20.3	13.1	17
AC002064.1	0	0	0	0
AC002064.2	0	3.9	0	0
AC002064.3	0	0	0	0
AC002066.1	20.5	14.5	13.1	28
AC002069.1	0	0	0	0
AC002069.2	0	0	0	0
AC002069.3	0	0	2.2	0
AC002069.4	0	0	0	0
AC002070.1	35.5	34.8	52.2	27
AC002072.1	0	4.8	2.2	8
AC002074.1	0	0	0	0
AC002074.2	0	0	0	0
AC002075.1	0	0	0	0
AC002075.2	18.7	71.4	26.1	42.1
AC002076.1	0	0	0	0
AC002090.1	0	0	0	0
AC002091.1	13.1	22.2	23.9	18
AC002091.2	9.3	11.6	19.6	20
AC002094.1	233.5	237.5	193.7	193.3
AC002094.2	218.6	158.3	173	165.3
AC002094.3	26.2	17.4	18.5	26
AC002094.4	1.9	1.9	5.4	10
AC002094.5	5.6	3.9	6.5	8
AC002101.1	0	0	0	0
AC002115.1	0	0	0	0
AC002116.1	252.2	203.7	203.5	266.4
AC002116.2	29	50.2	55.5	27
AC002127.1	0	0	0	0
AC002128.1	31.8	29.9	29.4	30
AC002128.2	0	0	0	0
AC002306.1	10.3	3.9	2.2	3
AC002310.1	41.1	44.4	28.3	40.1
AC002310.2	198	206.6	335.2	307.5
AC002310.3	3.7	5.8	13.1	11
AC002310.4	405.4	400.6	478.8	558.9
AC002310.5	57.9	59.9	77.3	99.2
AC002331.1	0	0	0	0
AC002347.1	0	1.9	4.4	0
AC002347.2	43.9	50.2	42.4	24
AC002350.1	102.7	102.3	97.9	101.2
AC002350.2	186.8	171.8	164.3	185.3
AC002351.1	0	0	0	0
AC002368.1	0.9	0	0	2
AC002375.1	0	0	0	0
AC002377.1	1.9	8.7	10.9	16
AC002378.1	7.5	1.9	2.2	4
AC002381.1	5.6	13.5	5.4	11
AC002383.1	0	0	0	0
AC002386.1	0	0	0	0
AC002398.1	119.6	103.3	101.2	112.2
AC002398.2	1.9	5.8	2.2	2
AC002401.1	429.6	415.1	482.1	530.8
AC002401.2	8.4	5.8	17.4	6
AC002401.3	1.9	1.9	2.2	4
AC002401.4	0	0	0	0
AC002407.1	0	5.8	0	0
AC002428.1	0	0	0	0
AC002428.2	0	0	0	0
AC002429.1	0	1.9	0	0
AC002451.1	9.3	5.8	1.1	6
AC002451.2	0	0	0	0
AC002456.1	8.4	11.6	12	4
AC002456.2	1.9	1.9	2.2	6
AC002458.1	11.2	25.1	7.6	16
AC002460.1	0	0	0	0
AC002460.2	1.9	0	0	0
AC002463.1	72.9	64.7	65.3	80.1
AC002464.1	498.8	445	576.8	556.8
AC002465.1	0	0	0	0
AC002467.1	82.2	64.7	82.7	95.1
AC002470.1	3.7	14.5	12	4
AC002470.2	787.4	782.9	725.9	678
AC002472.1	0	1.9	0	0
AC002472.2	22.4	29	17.4	15
AC002472.3	0	0	2.2	2
AC002472.4	0	0	0	0
AC002480.1	0	0	0	0
AC002480.2	0	0	0	0
AC002486.1	0	0	0	0
AC002486.2	0	0	0	0
AC002487.1	0	0	0	0
AC002511.1	0	0	0	0
AC002511.2	0	0	0	0
AC002511.3	0	0	0	0
AC002519.1	27.1	13.5	30.5	18
AC002519.2	3.7	3.9	6.5	2
AC002525.1	33.6	29.9	52.2	24
AC002529.1	0	0	0	0
AC002540.1	18.7	26.1	25	17
AC002542.1	2.8	4.8	5.4	12
AC002542.2	3.7	1.9	2.2	1
AC002542.3	1.9	7.7	4.4	6
AC002542.4	4.7	3.9	9.8	12
AC002542.5	3.7	1.9	3.3	2
AC002542.6	16.8	21.2	17.4	8
AC002543.1	171.9	215.3	220.9	197.3
AC002545.1	0	0	0	2
AC002546.1	12.1	2.9	9.8	6
AC002550.1	368	402.6	388.5	387.6
AC002550.2	17.7	26.1	27.2	38.1
AC002551.1	14	16.4	15.2	18
AC002553.1	72.9	71.4	91.4	65.1
AC002553.2	32.7	20.3	38.1	55.1
AC002558.1	69.1	65.6	69.6	56.1
AC002558.2	264.3	246.2	248.1	265.4
AC002558.3	199.9	186.3	171.9	154.2
AC002563.1	71	88.8	84.9	73.1
AC002984.1	1.9	5.8	2.2	8
AC002985.1	1986.6	2011.8	1613.9	1751.7
AC002996.1	1354.3	1155.5	1178.6	1163.8
AC003001.1	0	0	0	2
AC003001.2	0	0	0	0
AC003002.1	64.4	82.1	79.4	126.2
AC003002.2	50.4	56	63.1	63.1
AC003002.3	103.7	104.3	136	109.2
AC003005.1	142	173.8	199.1	195.3
AC003005.2	0	3.9	4.4	0
AC003006.1	290.5	223	299.3	295.5
AC003009.1	0	0	0	0
AC003035.1	2.8	4.8	2.2	6
AC003035.2	0	0	0	0
AC003043.1	0	0	1.1	0
AC003043.2	0	0	0	0
AC003044.1	0	0	0	0
AC003070.1	60.7	53.1	75.1	83.1
AC003070.2	0	0	0	0
AC003071.1	0	1.9	2.2	0
AC003072.1	14.9	18.3	33.7	25
AC003072.2	1.9	1.9	1.1	2
AC003077.1	3.7	9.7	6.5	10
AC003080.1	5.6	1.9	0	4
AC003084.1	1.9	0	0	0
AC003086.1	29.9	24.1	32.6	32
AC003087.1	0	0	0	0
AC003092.1	0	0	0	0
AC003092.2	0	0	0	2
AC003093.1	0	4.8	4.4	4
AC003098.1	1.9	1	1.1	0
AC003101.1	8.4	5.8	20.7	17
AC003101.2	12.1	10.6	15.2	13
AC003101.3	1.9	0	9.8	2
AC003102.1	104.6	124.5	163.2	196.3
AC003109.1	1.9	0	0	0
AC003657.1	1.9	0	0	0
AC003659.1	0	0	0	0
AC003666.1	0	0	0	0
AC003669.1	0	0	0	0
AC003681.1	2694.6	2927	3050.3	3069.7
AC003682.1	19.6	20.3	13.1	32
AC003684.1	0	0	0	0
AC003685.1	0	0	0	0
AC003686.1	0	0	0	0
AC003687.1	0	0	0	0
AC003688.1	363.3	387.1	399.4	508.8
AC003688.2	0	3.9	0	0
AC003950.1	0	0	0	0
AC003956.1	12.1	2.9	9.8	1
AC003957.1	41.1	44.4	65.3	54.1
AC003958.1	0	0	0	0
AC003958.2	0	0	0	0
AC003965.1	5.6	9.7	1.1	2
AC003965.2	0	0	0	0
AC003973.1	4.7	0	4.4	0
AC003973.2	0	0	0	0
AC003975.1	0	1.9	0	4
AC003982.1	0	0	2.2	0
AC003984.1	0	0	0	0
AC003985.1	0	1.9	1.1	2
AC003986.1	0	0	0	0
AC003986.2	29.9	33.8	78.4	79.1
AC003986.3	11.2	8.7	17.4	12
AC003988.1	0	0	0	0
AC003989.1	13.1	18.3	10.9	10
AC003989.2	16.8	3.9	8.7	3
AC003991.1	5.6	14.5	8.7	12
AC003992.1	95.3	67.6	81.6	83.1
AC004000.1	13.1	25.1	16.3	21
AC004004.1	0	0	0	0
AC004006.1	0	0	0	0
AC004009.1	1.9	0	0	0
AC004009.2	0	0	0	0
AC004009.3	0	0	0	0
AC004012.1	0	0	0	0
AC004014.1	0	0	0	0
AC004014.2	0	0	2.2	0
AC004022.1	0	0	0	0
AC004022.2	0	0	0	0
AC004023.1	1.9	0	0	2
AC004024.1	26.2	24.1	21.8	24
AC004034.1	29	13.5	21.8	12
AC004039.1	12.1	10.6	9.8	10
AC004047.1	0	0	0	0
AC004052.1	0	0	0	0
AC004053.1	0	0	2.2	0
AC004054.1	0	0	0	0
AC004057.1	519.3	468.2	304.7	338.5
AC004062.1	0	0	0	0
AC004063.1	0	0	0	0
AC004066.1	0	0	0	0
AC004067.1	14.9	17.4	13.1	12
AC004069.1	4.7	1.9	4.4	8
AC004069.2	0	0	0	0
AC004069.3	0	0	0	0
AC004076.1	51.4	54.1	84.9	83.1
AC004076.2	88.7	75.3	95.8	88.1
AC004079.1	22.4	24.1	58.8	39.1
AC004079.2	7.5	5.8	3.3	2
AC004079.3	2.8	2.9	7.6	20
AC004079.4	11.2	32.8	31.6	24
AC004079.5	26.2	35.7	58.8	54.1
AC004080.1	0	0	0	0
AC004080.10	37.4	25.1	41.4	36.1
AC004080.11	26.2	29.9	28.3	41.1
AC004080.12	28	16.4	30.5	42.1
AC004080.13	120.5	96.5	113.2	139.2
AC004080.14	63.5	69.5	88.1	61.1
AC004080.15	42	56	90.3	65.1
AC004080.16	39.2	68.5	70.7	66.1
AC004080.17	0	0	0	2
AC004080.2	90.6	96.5	175.2	169.3
AC004080.3	511.8	537.7	530	576.9
AC004080.4	5.6	13.5	15.2	0
AC004080.5	5.6	5.8	9.8	3
AC004080.6	19.6	11.6	32.6	4
AC004080.7	29	19.3	26.1	31
AC004080.8	31.8	26.1	56.6	49.1
AC004080.9	13.1	14.5	13.1	20
AC004083.1	9.3	4.8	5.4	4
AC004112.1	62.6	47.3	56.6	70.1
AC004125.1	0	0	0	0
AC004129.1	0	0	0	0
AC004129.2	0	0	0	0
AC004129.3	0	0	0	0
AC004130.1	0	0	0	0
AC004130.2	0	0	0	0
AC004134.1	14	15.4	13.1	4
AC004147.1	0	0	0	0
AC004147.2	0	0	0	0
AC004147.3	0	0	0	0
AC004147.4	0	0	0	0
AC004147.5	0	0	0	0
AC004148.1	313.8	243.3	224.2	237.4
AC004156.1	7.5	1.9	0	4
AC004158.1	172.8	180.5	166.5	147.2
AC004160.1	527.7	585	457.1	497.8
AC004160.2	300.7	292.5	287.3	270.4
AC004217.1	48.6	64.7	62	32
AC004217.2	4.7	12.5	8.7	20
AC004221.1	3.7	0	3.3	0
AC004223.1	14	18.3	5.4	16
AC004223.2	22.4	30.9	17.4	22
AC004223.3	584.7	480.8	618.1	524.8
AC004223.4	5.6	3.9	15.2	6
AC004224.1	1.9	9.7	15.2	4
AC004224.2	111.1	89.8	76.2	77.1
AC004231.1	0	0	0	0
AC004231.3	0	1	2.2	1
AC004232.1	107.4	87.8	128.4	168.3
AC004232.2	29.9	37.6	37	41.1
AC004233.1	1.9	0	0	6
AC004233.2	0	5.8	2.2	8
AC004233.3	12.1	10.6	5.4	8
AC004241.1	149.4	173.8	127.3	149.2
AC004241.2	8.4	0	7.6	7
AC004241.3	41.1	33.8	53.3	36.1
AC004241.4	1.9	3.9	8.7	3
AC004241.5	18.7	33.8	18.5	25
AC004253.1	85.9	77.2	68.6	91.1
AC004253.2	0	0	0	0
AC004257.1	0.9	0	4.4	0
AC004263.1	13.1	11.6	10.9	10
AC004263.2	141	169.9	140.4	145.2
AC004264.1	0	0	0	0
AC004264.2	34.6	42.5	33.7	26
AC004381.1	6.5	1	0	2
AC004381.2	25.2	28	25	30
AC004381.3	29	21.2	29.4	16
AC004381.4	5.6	10.6	2.2	3
AC004386.1	0	0	0	0
AC004386.2	61.6	64.7	76.2	76.1
AC004386.3	60.7	75.3	75.1	68.1
AC004386.4	70	47.3	64.2	68.1
AC004386.5	10.3	3.9	8.7	5
AC004386.6	50.4	46.3	49	79.1
AC004408.1	23.3	27	13.1	24
AC004408.2	35.5	46.3	80.5	55.1
AC004415.1	0	0	0	0
AC004448.1	0	0	0	0
AC004448.2	0	1.9	0	0
AC004448.3	1.9	0	0	0
AC004448.4	0	0	0	0
AC004448.5	0	0	0	2
AC004449.1	3.7	0	0	4
AC004453.1	1.9	0	2.2	2
AC004461.1	14.9	20.3	17.4	17
AC004461.2	59.8	75.3	54.4	43.1
AC004464.1	0	0	0	0
AC004466.1	40.2	48.3	59.9	49.1
AC004466.2	10.3	11.6	19.6	10
AC004466.3	1.9	2.9	9.8	7
AC004467.1	1.9	0	0	0
AC004470.1	0	0	0	0
AC004470.2	0	0	0	0
AC004471.1	38.3	33.8	17.4	21
AC004471.2	3.7	3.9	4.4	6
AC004477.1	367.1	327.3	375.4	369.6
AC004477.2	28	25.1	18.5	23
AC004485.1	1.9	3.9	2.2	2
AC004486.1	11.2	12.5	6.5	4
AC004490.1	186.8	197.9	239.4	161.2
AC004491.1	20.5	19.3	17.4	24
AC004492.1	106.5	69.5	97.9	87.1
AC004494.1	43.9	37.6	38.1	31
AC004494.2	1.9	0	0	0
AC004510.1	0	0	0	0
AC004510.2	3.7	4.8	0	0
AC004522.1	0	0	0	0
AC004522.2	0	0	0	0
AC004522.3	1.9	0	0	0
AC004522.4	0	0	2.2	0
AC004522.5	0	0	0	0
AC004528.1	0	1.9	5.4	6
AC004528.2	623.9	573.4	612.7	578.9
AC004540.1	25.2	34.8	39.2	30
AC004540.2	205.5	220.1	183.9	185.3
AC004542.1	455.8	484.6	411.4	426.7
AC004542.2	752.8	800.3	682.3	670
AC004542.3	370.8	383.3	309.1	337.5
AC004542.4	184.9	188.2	149.1	181.3
AC004542.5	244.7	298.3	188.3	203.3
AC004542.6	333.4	363	290.6	366.6
AC004543.1	0	1.9	2.2	0
AC004549.1	5.6	5.8	8.7	12
AC004551.1	12.1	22.2	29.4	26
AC004554.1	2.8	1.9	0	2
AC004584.1	17.7	13.5	5.4	7
AC004584.2	32.7	23.2	18.5	16
AC004584.3	48.6	47.3	26.1	38.1
AC004585.1	16.8	23.2	17.4	18
AC004585.2	0	0	0	0
AC004590.1	0	0	0	0
AC004593.1	59.8	48.3	43.5	44.1
AC004593.2	163.4	141.9	164.3	150.2
AC004594.1	23.3	20.3	50.1	31
AC004596.1	77.5	72.4	69.6	75.1
AC004597.1	0	0	0	0
AC004623.1	116.7	99.4	89.2	103.2
AC004636.1	0	0	0	0
AC004637.1	23.3	20.3	15.2	14
AC004672.1	17.7	11.6	26.1	21
AC004672.2	8.4	3.9	8.7	2
AC004674.1	0	0	0	0
AC004678.1	44.8	48.3	42.4	32
AC004678.2	57.9	33.8	33.7	26
AC004687.1	673.4	785.8	800.9	741.1
AC004687.2	1674.7	1835.2	2091.6	2104.2
AC004687.3	30.8	32.8	51.1	41.1
AC004690.1	0	0	0	0
AC004690.2	0	0	0	0
AC004691.1	17.7	5.8	6.5	6
AC004691.2	15.9	18.3	16.3	7
AC004692.1	0	0	0	0
AC004692.2	9.3	10.6	6.5	2
AC004696.1	0	1.9	0	4
AC004696.2	0	0	0	0
AC004702.1	5.6	3.9	6.5	4
AC004704.1	0	0	0	0
AC004704.2	0	0	0	0
AC004704.3	0	0	0	0
AC004706.1	0	0	0	2
AC004706.2	0	0	0	0
AC004706.3	64.4	77.2	42.4	53.1
AC004707.1	349.3	309.9	331.9	304.5
AC004765.1	138.2	170.9	157.8	156.2
AC004771.1	115.8	77.2	101.2	92.1
AC004771.2	32.7	18.3	32.6	17
AC004771.3	107.4	97.5	97.9	95.1
AC004771.4	14	20.3	13.1	11
AC004774.1	0	0	2.2	4
AC004774.2	0	0	0	0
AC004774.3	7.5	3.9	8.7	5
AC004775.1	1.9	1.9	0	0
AC004777.1	3.7	0	4.4	2
AC004784.1	0	0	0	0
AC004788.1	0	0	0	0
AC004790.1	0	0	0	0
AC004790.2	0	0	0	0
AC004792.1	0	0	0	0
AC004801.1	11.2	3.9	8.7	2
AC004801.2	15.9	17.4	9.8	11
AC004801.3	0	0	0	0
AC004801.4	0	0	0	0
AC004801.5	0	0	0	2
AC004801.6	21.5	13.5	29.4	28
AC004801.7	0	0	0	0
AC004803.1	72.9	79.2	60.9	43.1
AC004805.1	14.9	14.5	6.5	10
AC004805.2	0	0	0	0
AC004805.3	0	0	0	0
AC004808.1	0	0	0	0
AC004808.2	0	0	0	0
AC004812.1	7.5	0	0	3
AC004812.2	117.7	105.2	130.6	138.2
AC004816.1	3.7	0	0	6
AC004816.2	0	0	0	0
AC004817.1	0	0	0	0
AC004817.2	0	0	0	0
AC004817.3	1.9	0	2.2	4
AC004817.4	0	0	0	0
AC004817.5	0	0	0	0
AC004825.1	0	0	0	0
AC004825.2	1.9	3.9	1.1	5
AC004825.3	221.4	242.3	208.9	210.3
AC004828.1	0	1.9	0	0
AC004828.2	0	0	0	0
AC004830.1	0	0	0	0
AC004830.2	0	0	0	0
AC004832.1	0	0	0	0
AC004832.2	1.9	0	0	0
AC004832.3	482.9	500.1	526.7	475.7
AC004832.4	26.2	18.3	30.5	22
AC004832.5	43.9	25.1	55.5	30
AC004832.6	26.2	32.8	9.8	9
AC004834.1	43	29	28.3	19
AC004835.1	1.9	3.9	2.2	0
AC004836.1	0	0	0	0
AC004837.1	1.9	4.8	7.6	4
AC004837.2	14.9	25.1	4.4	11
AC004837.3	3.7	4.8	7.6	4
AC004837.4	17.7	44.4	37	43.1
AC004839.1	11.2	1.9	3.3	4
AC004839.2	3.7	3.9	4.4	2
AC004840.1	1.9	1.9	0	0
AC004846.1	94.3	107.2	80.5	119.2
AC004846.2	144.8	131.3	103.4	87.1
AC004847.1	127	127.4	198.1	191.3
AC004852.1	0	0	0	0
AC004852.2	0	0	0	0
AC004852.3	0	0	0	0
AC004854.1	1.9	5.8	4.4	4
AC004854.2	169.1	124.5	200.2	181.3
AC004858.1	12.1	13.5	12	7
AC004862.1	1.9	0	1.1	0
AC004863.1	1.9	3.9	0	0
AC004865.1	46.7	25.1	33.7	21
AC004866.1	0	0	0	0
AC004866.2	0	0	0	0
AC004869.1	0	0	0	0
AC004869.2	0	0	0	0
AC004870.1	0	0	2.2	0
AC004870.2	0	0	0	2
AC004870.3	0	0	0	0
AC004870.4	0	0	0	0
AC004875.1	0	0	0	0
AC004877.1	90.6	90.7	78.4	108.2
AC004877.2	14.9	21.2	15.2	14
AC004879.1	0	0	0	0
AC004882.1	0	0	2.2	0
AC004882.2	0	0	0	0
AC004882.3	984.4	928.7	984.9	969.5
AC004884.1	9.3	13.5	10.9	17
AC004884.2	36.4	57.9	44.6	39.1
AC004888.1	0	1.9	0	0
AC004890.1	3.7	21.2	10.9	8
AC004890.2	273.7	269.3	268.8	291.4
AC004890.3	61.6	63.7	62	53.1
AC004893.1	3.7	2.9	0	7
AC004893.2	342.8	391.9	318.9	304.5
AC004895.1	24.3	9.7	9.8	4
AC004898.1	176.5	178.6	175.2	148.2
AC004899.1	1.9	0	2.2	0
AC004899.2	0	0	0	0
AC004900.1	2.8	6.8	8.7	5
AC004908.1	44.8	36.7	47.9	37.1
AC004908.2	39.2	45.4	53.3	38.1
AC004908.3	23.3	15.4	22.9	17
AC004910.1	0	0	0	0
AC004911.1	0	0	0	0
AC004912.1	1.9	0	0	0
AC004917.1	0	0	0	0
AC004918.1	48.6	40.5	27.2	26
AC004918.3	23.3	8.7	25	11
AC004920.1	0	0	0	0
AC004921.1	1.9	0	6.5	0
AC004921.2	1.9	10.6	4.4	0
AC004922.1	10135.7	9826.5	10789.9	11241.1
AC004923.1	5.6	4.8	7.6	10
AC004923.2	2.8	1.9	0	4
AC004923.3	0	0	0	2
AC004923.4	59.8	72.4	41.4	51.1
AC004925.1	0	1.9	2.2	0
AC004930.1	0	0	0	0
AC004936.1	0	0	0	0
AC004938.1	0	0	0	0
AC004938.2	11.2	5.8	10.9	20
AC004941.1	1.9	0	0	0
AC004941.2	0	1.9	2.2	2
AC004943.1	63.5	66.6	54.4	52.1
AC004943.2	433.4	366.8	351.5	412.6
AC004943.3	3.7	11.6	2.2	3
AC004944.1	0	0	0	0
AC004945.1	0	1.9	2.2	0
AC004946.1	0	0	0	0
AC004946.2	0	0	0	0
AC004947.1	0	0	0	0
AC004947.2	0	0	0	0
AC004947.3	3.7	9.7	5.4	6
AC004948.1	3.7	0	6.5	4
AC004951.1	417.5	456.6	407	452.7
AC004951.2	176.5	148.7	156.7	180.3
AC004951.3	64.4	68.5	68.6	67.1
AC004951.4	397.9	411.2	447.3	381.6
AC004965.1	0	0	0	0
AC004967.1	141	111	160	128.2
AC004967.2	538.9	487.5	479.9	494.8
AC004969.1	0	6.8	4.4	2
AC004972.1	0	0	0	2
AC004973.1	0	0	2.2	0
AC004974.1	96.2	112	63.1	78.1
AC004975.1	37.4	33.8	22.9	46.1
AC004975.2	13.1	3.9	2.2	9
AC004980.1	159.7	153.5	141.5	161.2
AC004980.2	10.3	9.7	8.7	12
AC004980.3	8.4	13.5	13.1	8
AC004980.4	2.8	1.9	2.2	5
AC004982.1	9.3	5.8	6.5	2
AC004986.1	7.5	5.8	2.2	0
AC004987.1	1.9	0	0	0
AC004987.2	0	0	0	0
AC004987.3	0	7.7	2.2	0
AC004990.1	10.3	5.8	25	18
AC004997.1	103.7	119.7	106.6	124.2
AC005002.1	0	0	0	0
AC005005.1	0	0	0	0
AC005005.2	0	0	0	0
AC005005.3	63.5	61.8	66.4	50.1
AC005005.4	4.7	5.8	13.1	6
AC005006.1	0	0	0	0
AC005008.1	0	0	0	0
AC005008.2	0	0	0	0
AC005009.1	0	0	0	0
AC005011.1	0	0	0	2
AC005013.1	0	0	0	0
AC005014.1	5.6	15.4	8.7	30
AC005014.2	10.3	5.8	4.4	2
AC005014.3	0	0	0	0
AC005014.4	75.7	74.3	81.6	76.1
AC005019.1	5.6	17.4	4.4	18
AC005019.2	0	0	0	0
AC005020.1	24.3	15.4	32.6	21
AC005020.2	109.3	124.5	108.8	136.2
AC005021.1	62.6	65.6	64.2	52.1
AC005034.1	0	0	0	0
AC005034.2	19.6	31.9	19.6	28
AC005034.3	445.5	372.6	434.2	442.7
AC005034.4	3.7	1.9	2.2	2
AC005034.5	84.1	117.8	92.5	61.1
AC005034.6	14	17.4	16.3	16
AC005037.1	212	207.6	212.2	248.4
AC005040.1	0	0	0	0
AC005040.2	0	0	0	0
AC005041.1	66.3	82.1	40.3	40.1
AC005041.2	0	0	0	0
AC005041.3	66.3	69.5	60.9	72.1
AC005041.4	40.2	47.3	21.8	30
AC005041.5	467	452.8	401.6	457.7
AC005042.1	0	1.9	0	1
AC005042.2	0	0	0	0
AC005045.1	11.2	12.5	9.8	11
AC005045.2	7.5	12.5	6.5	10
AC005046.1	30.8	21.2	17.4	33.1
AC005050.1	0	0	2.2	0
AC005050.2	0	0	0	0
AC005050.3	0	0	0	0
AC005052.1	0	3.9	0	0
AC005052.2	39.2	29	25	36.1
AC005062.1	78.5	72.4	53.3	47.1
AC005064.1	0	0	0	0
AC005066.1	0	0	0	0
AC005070.1	11.2	11.6	8.7	9
AC005070.2	5.6	9.7	2.2	9
AC005070.3	305.4	358.2	346.1	347.5
AC005071.1	1.9	9.7	7.6	12
AC005072.1	51.4	76.3	89.2	69.1
AC005076.1	13.1	9.7	16.3	32
AC005076.2	15.9	14.5	15.2	14
AC005077.1	3.7	0	0	4
AC005077.2	0	2.9	8.7	12
AC005077.3	0	0	0	0
AC005077.4	3.7	3.9	2.2	6
AC005081.1	0	5.8	2.2	0
AC005082.1	9.3	3.9	2.2	6
AC005082.2	446.4	443.1	459.2	571.9
AC005083.1	0	0	2.2	0
AC005084.1	3.7	2.9	2.2	2
AC005086.1	1.9	6.8	0	0
AC005086.2	41.1	33.8	32.6	32
AC005086.3	7.5	7.7	2.2	7
AC005086.4	16.8	2.9	12	7
AC005086.5	17.7	18.3	27.2	20
AC005088.1	1.9	4.8	2.2	3
AC005089.1	29.9	11.6	19.6	4
AC005090.1	0	0	0	0
AC005094.1	0	0	0	0
AC005096.1	47.6	52.1	43.5	57.1
AC005099.1	13.1	29	19.6	30
AC005100.1	0.9	0	3.3	2
AC005100.2	1.9	0	2.2	0
AC005102.1	0	1.9	2.2	0
AC005104.1	512.8	570.5	585.5	606.9
AC005104.2	19.6	15.4	20.7	20
AC005105.1	0	0	0	0
AC005144.1	0	0	0	0
AC005153.1	8.4	11.6	17.4	14
AC005154.1	50.4	42.5	64.2	50.1
AC005154.2	63.5	62.7	66.4	81.1
AC005154.3	44.8	45.4	84.9	72.1
AC005154.4	42	35.7	54.4	44.1
AC005154.5	585.6	552.2	471.2	543.8
AC005156.1	16.8	9.7	9.8	9
AC005160.1	1.9	1	0	0
AC005162.1	0	0	0	0
AC005162.2	38.3	22.2	28.3	10
AC005165.1	40.2	42.5	71.8	43.1
AC005165.2	1.9	0	0	10
AC005165.3	0	0	0	0
AC005176.1	0	0	0	0
AC005176.2	0	0	0	0
AC005178.1	0	0	0	0
AC005180.1	1.9	5.8	5.4	2
AC005180.2	0	1.9	6.5	2
AC005181.1	1.9	0	2.2	2
AC005183.1	148.5	117.8	120.8	121.2
AC005185.1	0	0	0	0
AC005189.1	6.5	3.9	6.5	16
AC005191.1	0	0	0	0
AC005192.1	803.2	776.2	668.2	588.9
AC005197.1	3.7	9.7	9.8	8
AC005208.1	1.9	0	0	0
AC005209.1	0	0	0	2
AC005220.1	3.7	7.7	2.2	4
AC005224.1	0	0	2.2	0
AC005224.2	20.5	27	19.6	18
AC005224.3	120.5	74.3	88.1	52.1
AC005225.1	1.9	0	2.2	2
AC005225.2	0	0	6.5	12
AC005225.3	1.9	1.9	4.4	4
AC005225.4	41.1	50.2	81.6	66.1
AC005229.1	0	0	0	0
AC005229.2	0	0	0	0
AC005229.3	191.5	178.6	154.5	146.2
AC005229.4	5.6	6.8	13.1	0
AC005230.1	5.6	6.8	5.4	12
AC005232.1	9.3	5.8	2.2	6
AC005234.1	11.2	11.6	19.6	1
AC005234.2	7.5	0	13.1	4
AC005237.1	2.8	0	0	0
AC005244.1	4.7	0	6.5	10
AC005244.2	0	0	0	0
AC005252.1	0	0	0	0
AC005252.2	0	0	0	0
AC005252.3	0	0	0	0
AC005252.4	0	0	0	0
AC005253.1	275.5	304.1	328.6	286.4
AC005253.2	520.2	529	404.8	455.7
AC005255.1	26.2	17.4	54.4	57.1
AC005256.1	0	0	0	4
AC005258.1	3579.1	3586.3	3303.9	3347.1
AC005258.2	3.7	0	4.4	6
AC005261.1	1817.6	1832.3	2063.3	2135.3
AC005261.2	24.3	44.4	33.7	44.1
AC005261.3	71.9	85.9	84.9	113.2
AC005261.4	1.9	5.8	8.7	0
AC005261.5	764.9	675.8	706.3	763.2
AC005262.1	0	0	2.2	2
AC005262.2	34.6	37.6	31.6	48.1
AC005264.1	210.1	196	257.9	263.4
AC005274.1	3.7	2.9	2.2	0
AC005277.1	10.3	13.5	5.4	2
AC005277.2	0	1.9	0	0
AC005280.1	29.9	13.5	20.7	12
AC005280.2	17.7	12.5	14.1	11
AC005280.3	160.6	195	157.8	162.2
AC005281.1	29.9	29	38.1	24
AC005288.1	595	592.7	574.6	565.9
AC005291.1	0	1.9	2.2	0
AC005291.2	0	0	0	4
AC005293.1	1.9	0	2.2	0
AC005294.1	0	0	0	0
AC005296.1	0	0	0	0
AC005297.1	0	0	0	0
AC005297.2	0	0	0	0
AC005297.3	0	0	0	0
AC005301.1	16.8	11.6	34.8	36.1
AC005301.2	0	0	0	0
AC005303.1	0	0	0	0
AC005304.1	0	2.9	3.3	2
AC005304.2	1.9	7.7	2.2	0
AC005304.3	0	5.8	1.1	2
AC005306.1	255.9	191.1	256.8	196.3
AC005307.1	0	0	0	0
AC005323.1	0	0	0	0
AC005323.2	0	0	0	0
AC005324.1	4.7	2.9	0	0
AC005324.2	85	98.5	70.7	129.2
AC005324.3	129.8	99.4	59.9	58.1
AC005324.4	25.2	24.1	14.1	17
AC005324.5	7.5	5.8	6.5	8
AC005326.1	3.7	0	9.8	4
AC005329.1	368.9	355.3	291.6	260.4
AC005329.2	161.6	139	120.8	134.2
AC005329.3	293.3	263.5	227.4	226.3
AC005330.1	0	0	0	0
AC005332.1	7.5	5.8	6.5	10
AC005332.2	1.9	1.9	2.2	4
AC005332.3	43	53.1	40.3	56.1
AC005332.4	0	3.9	9.8	6
AC005332.5	86.9	119.7	81.6	104.2
AC005332.6	1166.6	1162.3	965.3	1100.7
AC005332.7	0	0	0	0
AC005336.1	0	0	0	0
AC005336.2	0	0	0	2
AC005336.3	0	0	0	0
AC005339.1	89.7	89.8	87.1	83.1
AC005341.1	0	0	0	0
AC005342.1	0	0	0	0
AC005342.2	0	3.9	2.2	6
AC005343.1	86.9	93.6	57.7	76.1
AC005343.4	29	18.3	18.5	15
AC005344.1	0	0	0	0
AC005345.1	0	0	0	0
AC005351.1	0	1.9	0	0
AC005355.1	1.9	1.9	0	0
AC005355.2	9.3	9.7	2.2	2
AC005357.1	0	0	0	0
AC005357.2	9.3	7.7	3.3	2
AC005358.1	0	0	0	0
AC005363.1	94.3	88.8	63.1	57.1
AC005363.2	3.7	1.9	0	2
AC005377.1	0	0	0	0
AC005379.1	8.4	9.7	10.9	18
AC005381.1	0	0	0	0
AC005383.1	0	0	0	0
AC005387.1	29	41.5	32.6	13
AC005387.2	7.5	13.5	8.7	3
AC005391.1	48.6	29.9	34.8	33.1
AC005392.1	0	0	0	0
AC005392.2	1.9	0	0	2
AC005392.3	0	0	0	0
AC005393.1	3.7	3.9	2.2	4
AC005394.1	0	0	0	0
AC005394.2	0	0	0	0
AC005400.1	11.2	13.5	5.4	9
AC005410.1	0	0	4.4	0
AC005410.2	5.6	2.9	9.8	15
AC005412.1	0	0	0	0
AC005414.1	0	0	0	0
AC005476.1	4.7	3.9	0	3
AC005476.2	0	1.9	2.2	4
AC005479.1	6.5	4.8	2.2	6
AC005479.2	1.9	0	2.2	0
AC005480.1	349.3	320.5	325.4	321.5
AC005480.2	5.6	18.3	10.9	12
AC005481.1	103.7	120.7	71.8	84.1
AC005482.1	0	0	0	0
AC005486.1	11.2	2.9	8.7	6
AC005487.1	0	1.9	0	2
AC005495.1	4.7	2.9	4.4	3
AC005498.1	0	0	4.4	0
AC005498.2	9.3	0	2.2	7
AC005498.3	38.3	44.4	47.9	46.1
AC005514.1	19.6	28	10.9	21
AC005515.1	0	0	0	0
AC005518.1	0	0	0	0
AC005518.2	0	0	0	0
AC005519.1	72.9	67.6	78.4	88.1
AC005520.1	1844.6	1899.8	1778.2	1906.9
AC005520.2	31.8	27	46.8	56.1
AC005520.3	48.6	42.5	46.8	39.1
AC005520.4	1.9	0	0	0
AC005520.5	151.3	138	181.7	162.2
AC005521.1	0	0	0	0
AC005522.1	32.7	24.1	27.2	25
AC005523.1	0	0	2.2	0
AC005523.2	1771.8	1752.1	1829.3	1672.5
AC005524.1	0	0	0	0
AC005529.1	4.7	4.8	0	5
AC005531.1	0	1.9	2.2	2
AC005532.1	27.1	20.3	26.1	28
AC005532.2	3.7	3.9	5.4	6
AC005534.1	18.7	19.3	19.6	40.1
AC005537.1	27.1	17.4	22.9	30
AC005538.1	0	0	0	0
AC005538.2	470.7	482.7	1008.8	1049.6
AC005538.3	3.7	0	7.6	0
AC005540.1	233.5	283.8	293.8	268.4
AC005544.1	0	0	0	0
AC005544.2	0	0	0	0
AC005546.1	20.5	23.2	14.1	20
AC005548.1	0	0	0	0
AC005549.1	0	0	2.2	0
AC005550.1	0	0	0	0
AC005550.2	6.5	7.7	8.7	7
AC005551.1	0	1	2.2	0
AC005552.1	0	0	0	0
AC005559.1	5.6	0	4.4	9
AC005562.1	676.2	582.1	898.9	909.4
AC005562.2	0	0	0	0
AC005578.1	38.3	33.8	63.1	33.1
AC005580.1	0	0	0	0
AC005586.1	2.8	0	0	2
AC005587.1	0	0	0	0
AC005588.1	0	0	0	0
AC005592.1	0	0	2.2	0
AC005592.2	5.6	3.9	0	2
AC005593.1	3.7	7.7	2.2	4
AC005594.1	26.2	14.5	37	30
AC005597.1	0	0	0	0
AC005599.1	0	0	2.2	6
AC005606.1	435.2	406.4	392.9	392.6
AC005606.2	249.4	248.1	217.6	200.3
AC005609.1	0	0	2.2	0
AC005609.2	0	0	0	0
AC005609.3	0	0	0	0
AC005609.4	0	0	0	0
AC005609.5	5.6	9.7	15.2	8
AC005614.1	11.2	10.6	8.7	21
AC005614.2	213	206.6	211.1	245.4
AC005616.1	0	0	0	0
AC005618.1	67.2	61.8	116.4	112.2
AC005618.2	16.8	21.2	46.8	37.1
AC005618.3	1.9	0	15.2	14
AC005618.4	25.2	53.1	72.9	54.1
AC005622.1	2.8	0	0	2
AC005625.1	7.5	1.9	12	8
AC005632.1	0	0	0	0
AC005632.2	0	0	0	0
AC005632.3	5.6	3.9	7.6	12
AC005632.4	0	0	0	0
AC005632.5	0	0	0	0
AC005632.6	0	0	0	0
AC005670.1	1.9	1	6.5	0
AC005670.2	740.7	840.8	809.7	854.3
AC005670.3	2326.6	2460.7	2335.4	2424.7
AC005674.1	131.7	120.7	131.7	142.2
AC005682.1	57.9	57	50.1	48.1
AC005682.2	3.7	1.9	4.4	0
AC005691.1	0	0	0	0
AC005692.1	0	0	0	0
AC005692.2	0	0	0	0
AC005692.3	3.7	1.9	0	0
AC005695.1	1.9	0	0	2
AC005695.2	1.9	7.7	7.6	2
AC005695.3	0.9	4.8	3.3	6
AC005696.1	7.5	6.8	2.2	4
AC005696.2	370.8	378.4	358	336.5
AC005696.3	5.6	5.8	9.8	4
AC005696.4	11.2	1.9	6.5	4
AC005697.1	7.5	5.8	8.7	8
AC005697.2	26.2	31.9	32.6	38.1
AC005697.3	0	0	0	0
AC005699.1	0	0	0	0
AC005702.1	99	128.4	104.5	121.2
AC005702.2	28	26.1	22.9	23
AC005702.3	8.4	1	6.5	4
AC005702.4	0.9	0	0	0
AC005702.5	0	0	0	0
AC005703.1	0	0	0	0
AC005703.2	0	0	0	0
AC005703.3	0	0	0	0
AC005703.4	0	0	0	0
AC005703.5	0	0	0	0
AC005703.6	0	0	0	0
AC005722.1	0	0	0	0
AC005722.2	0.9	1	2.2	0
AC005722.3	0	0	0	0
AC005722.4	1.9	0	0	2
AC005725.1	0	0	0	0
AC005726.1	1115.2	1049.4	1056.7	1063.6
AC005726.2	2494.7	2381.6	2525.8	2641
AC005726.3	71.9	81.1	34.8	47.1
AC005726.4	151.3	205.6	226.4	232.4
AC005730.1	0	0	0	0
AC005730.2	0	0	0	0
AC005730.3	14.9	22.2	28.3	16
AC005736.1	25.2	24.1	12	11
AC005740.1	1.9	1.9	0	0
AC005740.2	0	0	0	0
AC005740.3	108.3	135.2	139.3	130.2
AC005740.4	20.5	21.2	20.7	10
AC005740.5	0	0	0	0
AC005741.1	0	0	0	0
AC005746.1	13.1	28	8.7	28
AC005746.2	2.8	7.7	5.4	6
AC005746.3	0	0	4.4	0
AC005753.1	0	0	0	0
AC005753.2	0	0	0	0
AC005753.3	0	0	0	0
AC005757.1	17.7	15.4	15.2	23
AC005758.1	2.8	1	0	2
AC005759.1	11.2	11.6	15.2	12
AC005771.1	0	0	0	0
AC005772.1	0	0	0	0
AC005772.2	0	0	0	0
AC005774.1	0	0	0	0
AC005774.2	0	0	0	0
AC005775.1	93.4	79.2	104.5	156.2
AC005776.1	7.5	3.9	3.3	14
AC005776.2	32.7	43.4	40.3	44.1
AC005777.1	0	0	0	0
AC005785.1	274.6	295.4	245.9	254.4
AC005785.2	44.8	38.6	41.4	40.1
AC005786.1	19.6	16.4	6.5	12
AC005786.2	9.3	7.7	9.8	6
AC005786.3	203.6	180.5	200.2	207.3
AC005786.4	18.7	33.8	27.2	26
AC005787.1	5.6	2.9	0	4
AC005789.1	5.6	1.9	6.5	8
AC005790.1	0	0	0	0
AC005796.1	0	0	0	0
AC005798.1	0	0	2.2	2
AC005803.1	52.3	45.4	55.5	51.1
AC005808.1	3.7	7.7	9.8	1
AC005821.1	3.7	2.9	8.7	3
AC005821.2	0	0	0	0
AC005823.1	0	0	0	0
AC005823.2	0	0	0	0
AC005828.1	11.2	9.7	14.1	16
AC005828.2	3.7	6.8	8.7	3
AC005828.3	17.7	10.6	3.3	6
AC005828.4	1.9	3.9	2.2	6
AC005828.5	14	1.9	18.5	14
AC005828.6	9.3	9.7	12	8
AC005828.7	1.9	8.7	6.5	4
AC005829.1	1.9	2.9	2.2	0
AC005829.2	5.6	3.9	8.7	10
AC005831.1	112.1	121.6	95.8	95.1
AC005832.1	0	0	0	0
AC005832.2	0	0	0	0
AC005832.3	0	1.9	0	0
AC005832.4	307.3	269.3	245.9	212.3
AC005833.1	551.1	525.2	393.9	397.6
AC005833.2	0	1.9	2.2	7
AC005837.1	9.3	13.5	8.7	6
AC005837.2	247.5	258.7	273.1	316.5
AC005837.3	15.9	18.3	15.2	33.1
AC005837.4	3.7	9.7	2.2	4
AC005838.1	1.9	0	0	0
AC005838.2	15.9	7.7	6.5	15
AC005839.1	301.7	271.3	234	243.4
AC005840.1	1.9	3.9	8.7	2
AC005840.2	16.8	16.4	13.1	8
AC005840.3	5.6	0	2.2	2
AC005840.4	13.1	28	19.6	22
AC005841.1	227	211.4	181.7	138.2
AC005845.1	0	1.9	0	0
AC005856.1	70	76.3	67.5	83.1
AC005858.1	0	0	0	0
AC005858.2	0	0	0	0
AC005858.3	0	0	0	0
AC005863.1	0	0	0	0
AC005865.1	0	0	0	1
AC005865.2	0	0	0	0
AC005871.1	0	0	0	0
AC005871.2	0	0	0	0
AC005884.1	81.3	147.7	100.1	126.2
AC005884.2	63.5	152.5	93.6	104.2
AC005888.1	0	0	0	0
AC005899.1	3.7	3.9	5.4	12
AC005899.2	0	2.9	0	3
AC005899.3	0.9	3.9	0	4
AC005899.4	3269.9	3127.8	2815.3	2811.3
AC005899.5	12.1	11.6	9.8	14
AC005899.6	3.7	15.4	6.5	7
AC005899.7	24.3	21.2	15.2	18
AC005899.8	254	217.2	202.4	190.3
AC005901.1	10.3	16.4	6.5	17
AC005906.1	0	0	0	0
AC005906.2	0	0	0	0
AC005906.3	0	0	0	0
AC005908.1	0	0	0	0
AC005908.2	0	0	0	0
AC005909.1	0	0	0	0
AC005909.2	0	0	0	0
AC005911.1	25.2	31.9	16.3	19
AC005912.1	665	973.1	831.4	953.5
AC005912.2	0	3.9	0	0
AC005914.1	1.9	3.9	0	2
AC005915.1	1.9	0	0	2
AC005920.1	1.9	1.9	0	0
AC005920.2	32.7	20.3	12	13
AC005920.3	0	0	0	0
AC005920.4	1.9	1	1.1	0
AC005921.1	0	0	0	0
AC005921.2	419.4	434.4	433.1	454.7
AC005921.3	259.7	236.5	231.8	227.3
AC005921.4	0	0	2.2	0
AC005943.1	1910	1786.9	1928.4	1892.9
AC005943.2	149.4	185.4	142.6	114.2
AC005944.1	1234.7	1195.1	1280.9	1275.9
AC005951.1	0	0	0	0
AC005954.1	4.7	3.9	1.1	8
AC005954.2	12.1	17.4	39.2	29
AC005962.1	11.2	7.7	5.4	6
AC005962.2	5.6	5.8	0	2
AC005972.1	5.6	5.8	3.3	9
AC005972.2	1.9	1	4.4	0
AC005972.3	13.1	13.5	35.9	27
AC005993.1	0	0	0	0
AC005996.1	1.9	1.9	0	0
AC005998.1	0	0	0	0
AC005999.1	0	0	0	0
AC005999.2	0	0	0	0
AC006001.1	14.9	8.7	1.1	7
AC006001.2	270.9	271.3	275.3	239.4
AC006001.3	843.4	809	983.8	995.5
AC006001.4	106.5	83	67.5	72.1
AC006003.1	0	0	0	0
AC006006.1	0	0	0	0
AC006007.1	0	0	0	0
AC006008.1	1.9	0	0	0
AC006013.1	0	0	0	0
AC006015.1	0	0	0	0
AC006017.1	116.7	111	125.1	104.2
AC006019.1	0	0	0	0
AC006019.2	0	0	0	0
AC006019.3	0	0	0	0
AC006020.1	1.9	0	0	0
AC006022.1	0	0	0	0
AC006023.1	36.4	26.1	30.5	33.1
AC006023.2	13.1	14.5	13.1	26
AC006026.1	3.7	13.5	0	8
AC006026.2	0	0	0	0
AC006026.3	7.5	16.4	15.2	10
AC006027.1	191.5	195	210	223.3
AC006028.1	8.4	5.8	6.5	5
AC006030.1	1284.2	1311	1153.5	1036.6
AC006033.1	5.6	11.6	10.9	10
AC006033.2	206.4	229.8	157.8	169.3
AC006037.1	0	0	0	0
AC006037.2	0	0	0	0
AC006040.1	0	0	0	0
AC006041.1	0	0	0	0
AC006041.2	1.9	0	2.2	2
AC006042.1	61.6	76.3	91.4	72.1
AC006042.2	130.8	165.1	183.9	139.2
AC006042.3	2.8	19.3	17.4	14
AC006043.1	0	0	0	0
AC006055.1	0	0	0	0
AC006058.1	0	0	0	0
AC006058.2	0	0	0	0
AC006058.3	0	0	0	0
AC006058.4	1.9	1.9	0	0
AC006059.1	1048.9	1032	903.2	866.3
AC006059.2	284.9	284.8	247	302.5
AC006059.3	0	0	0	0
AC006059.4	1.9	0	0	0
AC006059.5	549.2	587.9	671.4	715.1
AC006062.1	0	0	0	0
AC006063.1	0	0	0	0
AC006063.2	0	0	0	0
AC006063.3	0	0	0	0
AC006063.4	0	0	0	0
AC006064.1	29	28	25	38.1
AC006064.2	1004	940.3	902.2	810.2
AC006064.3	1.9	6.8	7.6	4
AC006064.4	11089.3	11264.9	9210.9	9060.8
AC006064.5	3448.3	3344	3729.4	4170.4
AC006064.6	11545.1	11123.9	10837.8	10413.9
AC006065.1	0	0	0	0
AC006065.2	0	0	0	0
AC006065.3	0	0	0	0
AC006065.4	0	0	0	0
AC006065.5	0	0	0	0
AC006065.6	0	0	0	0
AC006076.1	0	0	0	0
AC006077.1	11.2	14.5	15.2	4
AC006077.2	83.1	77.2	59.9	56.1
AC006111.1	121.4	171.8	139.3	109.2
AC006111.2	99.9	91.7	57.7	49.1
AC006111.3	19.6	0	10.9	7
AC006112.1	0	0	0	0
AC006115.1	0	0	0	0
AC006115.2	1.9	1.9	0	0
AC006116.1	99	90.7	76.2	56.1
AC006116.2	20.5	26.1	21.8	14
AC006116.3	8.4	4.8	6.5	8
AC006116.4	1.9	1.9	8.7	9
AC006116.5	36.4	50.2	32.6	23
AC006116.6	4.7	6.8	8.7	10
AC006116.7	61.6	54.1	57.7	52.1
AC006116.8	3.7	10.6	8.7	6
AC006116.9	45.8	22.2	54.4	60.1
AC006122.1	20.5	11.6	16.3	12
AC006127.1	13.1	15.4	13.1	9
AC006128.1	271.8	264.5	285.1	345.5
AC006130.1	11.2	18.3	39.2	25
AC006130.2	1.9	7.7	3.3	4
AC006130.3	7.5	5.8	37	42.1
AC006133.1	0	0	0	0
AC006141.1	157.8	164.1	151.3	126.2
AC006144.1	1.9	1.9	2.2	6
AC006146.1	37.4	33.8	45.7	28
AC006148.1	0	1.9	0	0
AC006148.2	1.9	0	0	0
AC006150.1	0	0	0	0
AC006153.1	71	65.6	46.8	40.1
AC006157.1	17.7	11.6	8.7	14
AC006158.1	0	0	0	0
AC006158.2	0	0	0	0
AC006158.3	0	0	0	0
AC006159.1	11.2	3.9	8.7	2
AC006160.1	92.5	123.6	141.5	128.2
AC006160.2	0	0	0	0
AC006195.1	1.9	7.7	2.2	0
AC006196.1	0	0	0	0
AC006197.1	0	1.9	0	0
AC006197.2	3.7	3.9	4.4	4
AC006199.1	0	0	0	0
AC006205.1	21.5	15.4	18.5	4
AC006205.2	13.1	8.7	15.2	14
AC006206.1	0	0	0	0
AC006206.2	0	0	0	0
AC006207.1	2.8	3.9	2.2	0
AC006213.1	231.6	188.2	224.2	246.4
AC006213.2	9.3	6.8	30.5	48.1
AC006213.3	63.5	59.9	66.4	64.1
AC006213.4	64.4	44.4	64.2	69.1
AC006213.5	12.1	19.3	32.6	36.1
AC006213.6	24.3	17.4	35.9	48.1
AC006213.7	7.5	10.6	14.1	19
AC006230.1	0	0	2.2	2
AC006236.1	0	1.9	0	0
AC006237.1	1.9	0	0	0
AC006238.1	0	0	0	2
AC006238.2	15.9	21.2	17.4	23
AC006249.1	1.9	0	0	2
AC006252.1	19.6	17.4	10.9	24
AC006254.1	153.2	209.5	118.6	109.2
AC006254.2	7.5	3.9	9.8	4
AC006254.3	19.6	16.4	18.5	22
AC006262.1	0	0	0	0
AC006262.2	0	0	0	0
AC006262.3	0	0	0	0
AC006262.4	0	0	0	0
AC006270.1	20.5	12.5	26.1	16
AC006270.2	3.7	0	2.2	6
AC006272.1	0	1.9	4.4	2
AC006272.2	1.9	3.9	4.4	3
AC006273.1	0	0	0	2
AC006277.1	46.7	59.9	54.4	54.1
AC006288.1	0	0	0	0
AC006296.1	0	0	0	0
AC006296.2	0	0	0	6
AC006296.3	3.7	4.8	4.4	15
AC006299.1	16.8	27	31.6	18
AC006305.1	0	0	0	0
AC006305.2	0	0	0	0
AC006305.3	0	0	0	0
AC006320.1	0	0	0	0
AC006326.1	0	0	0	0
AC006328.1	0	0	0	0
AC006328.2	0	0	0	0
AC006329.1	0	0	0	0
AC006330.1	173.7	216.2	236.1	270.4
AC006335.1	0	0	0	0
AC006335.2	0	0	0	0
AC006338.1	0	0	0	0
AC006338.2	0	0	0	0
AC006348.1	0	0	2.2	0
AC006349.1	9.3	11.6	6.5	4
AC006355.1	0	0	0	2
AC006355.2	0	1	0	0
AC006357.1	0	9.7	4.4	4
AC006362.1	0	3.9	0	0
AC006363.1	0	0	0	0
AC006364.1	0	0	0	0
AC006366.1	0	0	0	0
AC006369.1	271.8	299.3	391.8	414.6
AC006369.2	0	0	0	0
AC006372.1	58.8	67.6	28.3	30
AC006372.2	14	18.3	9.8	10
AC006372.3	44.8	43.4	30.5	27
AC006372.4	0	0	2.2	0
AC006378.1	0	7.7	0	0
AC006380.1	0	0	0	0
AC006386.1	0	0	0	0
AC006386.2	0	0	0	0
AC006390.1	0	0	0	0
AC006398.1	0	0	0	0
AC006427.1	0	0	13.1	8
AC006427.2	2.8	0	17.4	15
AC006435.1	202.7	157.4	170.9	201.3
AC006435.2	72.9	74.3	78.4	57.1
AC006435.3	1.9	0	0	3
AC006435.4	0	0	0	0
AC006435.5	5.6	2.9	2.2	2
AC006441.1	13.1	20.3	9.8	27
AC006441.2	0	0	0	0
AC006441.3	801.4	812.8	795.5	890.4
AC006441.4	0	0	0	0
AC006441.5	0	0	0	0
AC006445.1	5.6	3.9	6.5	5
AC006445.2	0	0	2.2	2
AC006449.1	0	0	4.4	0
AC006449.2	10.3	5.8	18.5	23
AC006449.3	241.9	206.6	286.2	325.5
AC006449.5	5.6	11.6	10.9	8
AC006449.6	61.6	38.6	34.8	42.1
AC006449.7	227	185.4	272.1	323.5
AC006450.1	0.9	13.5	14.1	13
AC006450.2	71	57.9	56.6	54.1
AC006450.3	44.8	21.2	69.6	64.1
AC006452.1	11.2	7.7	10.9	10
AC006453.1	3.7	13.5	1.1	6
AC006453.2	0	0	0	0
AC006453.3	0.9	1.9	4.4	0
AC006453.4	0	0	0	0
AC006455.1	0	0	0	0
AC006455.2	0	0	0	0
AC006455.3	0	0	0	0
AC006455.4	0	0	0	0
AC006455.5	0	0	0	0
AC006455.6	0	0	0	0
AC006455.7	0	0	0	0
AC006455.8	0	0	0	0
AC006457.1	0	0	0	0
AC006458.1	0	0	0	0
AC006459.1	0	0	0	0
AC006460.1	299.8	304.1	363.5	347.5
AC006460.2	93.4	93.6	134.9	121.2
AC006463.1	0	1.9	0	0
AC006466.1	0	0	0	0
AC006478.1	0	0	0	0
AC006478.2	0	0	0	0
AC006480.1	20.5	11.6	14.1	30
AC006480.2	64.4	57	76.2	70.1
AC006482.1	0	0	0	0
AC006483.1	0	0	0	0
AC006483.2	9.3	10.6	2.2	5
AC006484.1	0	0	0	0
AC006486.1	524	497.2	465.8	433.7
AC006486.2	78.5	92.7	45.7	78.1
AC006486.3	151.3	154.5	129.5	134.2
AC006487.1	0.9	1	1.1	2
AC006487.2	0	0	0	0
AC006499.1	0	1.9	2.2	0
AC006499.2	3.7	0	0	2
AC006499.3	1.9	0	0	0
AC006499.4	0	1.9	0	1
AC006499.5	0	0	0	0
AC006499.6	0	3.9	4.4	2
AC006499.7	1.9	1.9	0	0
AC006499.8	0	0	0	0
AC006504.1	151.3	123.6	129.5	159.2
AC006504.2	17.7	14.5	7.6	15
AC006504.3	65.4	50.2	52.2	68.1
AC006504.4	9.3	8.7	5.4	4
AC006504.5	956.4	1052.3	960.9	885.3
AC006504.6	0	0	0	1
AC006504.7	66.3	92.7	54.4	78.1
AC006509.1	0	0	0	2
AC006511.1	0	0	0	0
AC006511.2	5.6	3.9	2.2	2
AC006511.3	13.1	23.2	15.2	12
AC006511.4	0	0	0	0
AC006511.5	55.1	61.8	45.7	44.1
AC006511.6	9.3	7.7	0	2
AC006512.1	0	0	0	0
AC006512.2	0	0	0	0
AC006517.1	1.9	19.3	4.4	1
AC006517.2	9.3	11.6	0	0
AC006518.1	15.9	19.3	21.8	8
AC006518.2	16.8	23.2	45.7	25
AC006525.1	1.9	0	0	0
AC006529.1	32.7	40.5	31.6	16
AC006530.1	0	0	2.2	0
AC006538.1	57.9	44.4	82.7	79.1
AC006538.2	255	208.5	326.5	334.5
AC006538.3	9.3	20.3	18.5	10
AC006538.4	9.3	11.6	6.5	6
AC006539.1	0	1.9	2.2	0
AC006539.2	36.4	19.3	44.6	38.1
AC006539.3	0	0	0	0
AC006547.1	290.5	280.9	293.8	302.5
AC006547.2	347.4	324.4	277.5	318.5
AC006547.3	297	275.1	265.5	285.4
AC006548.1	0	0	0	0
AC006548.2	0	0	0	0
AC006548.3	0	0	0	2
AC006557.1	53.2	86.9	87.1	99.2
AC006557.2	0	0	0	0
AC006557.3	145.7	150.6	204.6	192.3
AC006557.4	130.8	120.7	123	139.2
AC006557.5	32.7	21.2	42.4	46.1
AC006557.6	11.2	21.2	8.7	6
AC006566.1	0	1.9	0	0
AC006566.2	0	0	0	0
AC006581.1	4.7	4.8	2.2	2
AC006581.2	1.9	1.9	6.5	0
AC006600.1	0	0	2.2	0
AC006600.2	3.7	5.8	4.4	14
AC006840.1	0	0	0	0
AC006924.1	18.7	15.4	28.3	15
AC006927.1	0	1.9	2.2	2
AC006927.2	0	0	0	0
AC006927.3	0	0	0	0
AC006927.4	0	0	0	0
AC006927.5	0	0	0	0
AC006942.1	2.8	7.7	4.4	2
AC006946.1	51.4	82.1	42.4	45.1
AC006946.2	87.8	110.1	115.4	113.2
AC006946.3	25.2	18.3	15.2	14
AC006947.1	29	14.5	26.1	12
AC006960.1	0	0	2.2	0
AC006960.2	1.9	2.9	0	2
AC006960.3	0	0	0	0
AC006963.1	0	0	0	0
AC006967.1	0	0	0	0
AC006967.2	0	0	0	0
AC006967.3	24.3	23.2	23.9	36.1
AC006970.1	0	1.9	0	0
AC006970.2	0	0	0	0
AC006971.1	0	1.9	2.2	4
AC006972.1	1.9	0	0	0
AC006974.1	0	0	0	0
AC006974.2	49.5	53.1	28.3	17
AC006978.1	340.9	316.6	400.5	433.7
AC006978.2	433.4	357.2	437.5	451.7
AC006986.1	0	0	0	0
AC006987.1	0	0	0	0
AC006989.1	0	0	0	0
AC006994.1	1.9	3.9	4.4	6
AC007000.1	38.3	27	23.9	42.1
AC007000.2	14.9	14.5	26.1	23
AC007000.3	10.3	5.8	15.2	13
AC007001.1	0	0	0	0
AC007003.1	0	0	0	0
AC007009.1	7.5	0	6.5	23
AC007012.1	0	0	0	0
AC007012.2	0	0	0	0
AC007014.1	64.4	48.3	42.4	32
AC007014.2	21.5	21.2	15.2	19
AC007016.1	22.4	36.7	15.2	21
AC007029.1	0	0	2.2	0
AC007032.1	5.6	7.7	0	8
AC007036.1	9.3	1.9	4.4	7
AC007036.2	9.3	17.4	2.2	6
AC007036.3	70	47.3	55.5	34.1
AC007036.4	0	0	0	0
AC007036.5	13.1	23.2	15.2	8
AC007038.1	233.5	246.2	341.7	271.4
AC007040.1	3.7	13.5	4.4	2
AC007040.2	318.5	343.7	385.2	377.6
AC007040.3	0	0	0	2
AC007064.1	0	0	0	0
AC007064.2	16.8	1.9	13.1	10
AC007064.3	0	0	0	0
AC007064.4	0	0	0	0
AC007066.1	13.1	11.6	15.2	20
AC007066.2	85	51.2	40.3	54.1
AC007066.3	7.5	3.9	13.1	4
AC007091.1	0	0	0	0
AC007092.1	1.9	1.9	6.5	4
AC007098.1	354.9	377.5	469	437.7
AC007099.1	0	0	0	0
AC007099.2	0	0	0	0
AC007099.3	0	0	0	0
AC007100.1	1.9	1.9	0	0
AC007100.2	0	0	0	0
AC007106.1	0	0	0	0
AC007106.2	0	0	2.2	0
AC007114.1	29.9	12.5	17.4	25
AC007114.2	278.3	309.9	248.1	247.4
AC007115.1	0	0	0	0
AC007126.1	0	0	0	4
AC007128.1	7.5	0	6.5	23
AC007128.2	0	0	0	0
AC007130.1	10.3	3.9	8.7	16
AC007132.1	1.9	5.8	3.3	6
AC007136.1	0	1.9	2.2	0
AC007151.1	21.5	38.6	38.1	42.1
AC007159.1	0	0	0	0
AC007160.1	7.5	15.4	17.4	12
AC007161.1	42	10.6	33.7	32
AC007161.2	23.3	20.3	18.5	37.1
AC007161.3	202.7	161.2	228.5	192.3
AC007179.1	0	1	0	0
AC007179.2	0	1.9	2.2	0
AC007179.3	0	0	0	0
AC007182.1	29.9	32.8	26.1	37.1
AC007182.2	1.9	12.5	4.4	8
AC007182.3	0	0	0	0
AC007191.1	252.2	226.9	225.3	198.3
AC007192.1	1161.9	1238.6	1125.2	1159.8
AC007192.2	74.7	67.6	69.6	102.2
AC007193.1	89.7	76.3	56.6	50.1
AC007193.2	0	0	0	0
AC007193.3	102.7	160.3	103.4	81.1
AC007204.1	172.8	205.6	142.6	143.2
AC007204.2	0	1.9	2.2	4
AC007207.1	0	0	0	0
AC007215.1	0.9	1.9	0	0
AC007216.1	8.4	9.7	9.8	12
AC007216.2	19.6	19.3	9.8	23
AC007216.3	113.9	86.9	65.3	113.2
AC007216.4	28	34.8	16.3	32
AC007216.5	0	0	0	0
AC007218.1	0	0	0	0
AC007218.2	0	0	0	0
AC007218.3	0	0	0	0
AC007220.1	0	0	0	2
AC007220.2	21.5	15.4	23.9	14
AC007221.1	0	0	0	0
AC007222.1	0	0	0	0
AC007222.2	0	0	0	0
AC007223.1	0	0	0	0
AC007224.1	1.9	0	4.4	2
AC007224.2	5.6	8.7	4.4	18
AC007225.1	16.8	21.2	23.9	26
AC007225.2	0	0	2.2	0
AC007237.1	0	0	0	0
AC007238.1	17.7	23.2	17.4	24
AC007240.1	66.3	92.7	108.8	100.2
AC007240.2	0	0	2.2	0
AC007240.3	16.8	10.6	22.9	19
AC007241.1	0	0	0	0
AC007241.2	0	0	0	4
AC007250.1	1.9	1.9	4.4	8
AC007253.1	2.8	0	0	4
AC007255.1	9.3	7.7	6.5	8
AC007262.1	1.9	0	0	0
AC007262.2	27.1	32.8	56.6	75.1
AC007269.1	0	0	2.2	0
AC007271.1	0	0	0	0
AC007272.1	24.3	33.8	15.2	20
AC007274.1	0	0	0	0
AC007274.2	0	0	0	0
AC007274.3	0	0	0	0
AC007275.1	0	0	0	0
AC007277.1	0	1.9	0	0
AC007277.2	0	0	0	0
AC007278.1	0	0	0	0
AC007278.2	0	0	2.2	0
AC007279.1	12.1	7.7	10.9	4
AC007283.1	196.1	189.2	206.8	206.3
AC007285.1	3.7	4.8	2.2	4
AC007292.1	157.8	140.9	155.6	133.2
AC007292.2	133.6	131.3	127.3	130.2
AC007292.3	6.5	10.6	5.4	11
AC007298.1	161.6	187.3	90.3	90.1
AC007298.2	157.8	159.3	76.2	60.1
AC007308.1	136.4	126.5	154.5	187.3
AC007312.1	0	0	0	1
AC007314.1	282.1	320.5	229.6	203.3
AC007317.1	1.9	1	0	0
AC007317.2	0	0	0	2
AC007318.1	56	88.8	80.5	84.1
AC007319.1	10.3	3.9	3.3	6
AC007322.1	0	0	0	0
AC007322.2	0	0	0	0
AC007322.3	0	0	0	0
AC007322.4	0	0	0	0
AC007326.1	0	0	0	0
AC007326.2	0	0	0	0
AC007326.3	1.9	1	2.2	0
AC007326.4	66.3	66.6	49	59.1
AC007326.5	23.3	27	8.7	32
AC007327.1	0	1	1.1	3
AC007327.2	0	1	1.1	2
AC007333.1	0	0	0	0
AC007333.2	0	0	0	0
AC007336.1	295.1	328.2	289.5	286.4
AC007336.2	0	5.8	0	0
AC007336.3	5.6	11.6	2.2	11
AC007342.1	44.8	23.2	35.9	36.1
AC007342.2	0	0	0	0
AC007342.3	0	5.8	6.5	6
AC007342.4	0	0	4.4	0
AC007342.5	0	0	0	0
AC007342.6	560.4	540.6	575.7	581.9
AC007342.7	57	81.1	50.1	48.1
AC007342.8	0	0	0	0
AC007342.9	0	0	0	0
AC007343.1	0	0	0	0
AC007344.1	0	0	0	0
AC007346.1	0	1.9	0	0
AC007346.2	0	0	0	0
AC007347.1	21.5	21.2	17.4	23
AC007347.2	0.9	0	4.4	1
AC007349.1	0.9	1.9	4.4	5
AC007349.2	0	3.9	4.4	2
AC007349.3	0	0	2.2	2
AC007349.4	1.9	0	2.2	2
AC007350.1	0	0	0	0
AC007351.1	0	0	0	0
AC007351.2	0	0	0	0
AC007351.3	0	0	0	0
AC007351.4	0	0	0	0
AC007359.1	0	0	0	0
AC007362.1	7.5	4.8	3.3	0
AC007363.1	0	0	0	0
AC007365.1	42	44.4	37	46.1
AC007368.1	0	0	0	0
AC007370.1	0	0	2.2	2
AC007370.2	7.5	7.7	14.1	14
AC007375.1	1.9	0	0	0
AC007375.2	40.2	51.2	35.9	55.1
AC007375.3	0	0	0	0
AC007376.1	0	0	0	0
AC007376.2	1.9	0	0	0
AC007378.1	1.9	4.8	3.3	2
AC007381.1	1.9	1.9	0	0
AC007382.1	136.4	131.3	169.8	111.2
AC007383.1	79.4	106.2	99	83.1
AC007383.2	425	409.3	405.9	399.6
AC007383.3	43	92.7	52.2	50.1
AC007384.1	142.9	130.3	152.4	125.2
AC007387.1	1.9	1.9	4.4	0
AC007387.2	7.5	3.9	3.3	12
AC007389.1	53.2	31.9	28.3	51.1
AC007389.2	1.9	3.9	8.7	4
AC007389.3	2.8	1	4.4	4
AC007390.1	467.9	436.3	439.7	465.7
AC007391.1	2.8	0	2.2	2
AC007391.2	0.9	1	0	2
AC007391.3	0	0	0	2
AC007402.1	0	0	0	0
AC007402.2	0	0	0	0
AC007403.1	0	0	0	0
AC007405.1	50.4	64.7	49	54.1
AC007405.2	0	0	0	0
AC007405.3	9.3	1.9	6.5	17
AC007405.4	1.9	0	0	11
AC007406.1	0	0	0	0
AC007406.2	0	0	0	0
AC007406.3	1.9	0	0	0
AC007406.4	175.6	203.7	208.9	215.3
AC007422.1	0	0	0	0
AC007423.1	0	0	0	0
AC007431.1	11.2	16.4	6.5	10
AC007431.2	5.6	3.9	5.4	2
AC007431.3	6.5	11.6	10.9	0
AC007432.1	0	0	0	0
AC007435.1	46.7	38.6	40.3	48.1
AC007448.1	0	0	2.2	2
AC007448.2	0	0	0	0
AC007448.3	27.1	19.3	20.7	22
AC007448.4	8.4	3.9	0	6
AC007448.5	8.4	18.3	13.1	30
AC007450.1	0	3.9	7.6	13
AC007450.2	4.7	5.8	10.9	17
AC007450.3	1.9	3.9	7.6	18
AC007450.4	11.2	3.9	18.5	15
AC007458.1	0	0	0	0
AC007461.1	0	0	0	0
AC007463.1	0	0	0	0
AC007463.2	0	0	0	0
AC007483.1	0	0	0	0
AC007485.1	0	0	2.2	3
AC007485.2	99	112	104.5	97.1
AC007490.1	0	0	0	0
AC007491.1	0	0	0	0
AC007493.1	0	0	0	2
AC007493.2	0	6.8	2.2	0
AC007494.1	16.8	13.5	23.9	22
AC007494.2	38.3	48.3	37	34.1
AC007494.3	24.3	32.8	31.6	27
AC007495.1	0	0	0	0
AC007496.1	62.6	51.2	62	67.1
AC007496.2	57.9	43.4	41.4	14
AC007496.3	222.3	244.2	217.6	219.3
AC007497.1	3.7	5.8	13.1	4
AC007497.2	0	0	0	0
AC007511.1	0.9	0	2.2	0
AC007513.1	0	0	0	1
AC007527.1	0	0	0	0
AC007527.2	0	0	0	0
AC007528.1	2.8	0	0	0
AC007529.1	0	0	0	2
AC007529.2	0	0	2.2	2
AC007533.1	36.4	63.7	34.8	50.1
AC007535.1	0	0	0	0
AC007536.1	0	0	0	0
AC007537.1	1.9	3.9	4.4	2
AC007540.1	1.9	0	0	0
AC007541.1	14.9	7.7	13.1	18
AC007546.1	29	28	40.3	18
AC007546.2	0	0	0	0
AC007546.3	0	0	4.4	2
AC007547.1	0	0	0	2
AC007547.2	0	0	0	0
AC007551.1	3.7	1.9	2.2	0
AC007551.2	20.5	15.4	12	12
AC007552.1	1.9	1.9	2.2	2
AC007552.2	0	1.9	0	0
AC007556.1	211.1	200.8	275.3	313.5
AC007557.1	0	0	0	0
AC007557.2	0	0	0	0
AC007557.3	0	0	0	0
AC007557.4	0	0	0	0
AC007559.1	0	0	0	0
AC007560.1	4.7	3.9	2.2	0
AC007562.1	0	1.9	0	2
AC007563.1	0	0	0	0
AC007563.2	0	0	0	0
AC007563.3	0	0	0	0
AC007566.1	574.4	477.9	454.9	467.7
AC007566.2	0	0	0	0
AC007568.1	0	0	0	0
AC007569.1	121.4	80.1	133.9	97.1
AC007570.1	12.1	2.9	4.4	9
AC007595.1	0	0	0	2
AC007598.1	2.8	2.9	2.2	6
AC007598.2	9.3	7.7	4.4	2
AC007598.3	17.7	5.8	10.9	6
AC007599.1	52.3	44.4	28.3	27
AC007599.2	19.6	5.8	10.9	20
AC007601.1	16.8	25.1	19.6	19
AC007601.2	7.5	5.8	2.2	6
AC007603.1	0	0	0	0
AC007603.2	0	0	0	0
AC007608.1	32.7	43.4	42.4	33.1
AC007608.2	28	5.8	27.2	21
AC007608.3	85.9	85	154.5	122.2
AC007608.4	68.2	46.3	44.6	49.1
AC007610.1	53.2	63.7	57.7	53.1
AC007610.2	61.6	91.7	74	77.1
AC007610.3	0	1.9	4.4	0
AC007610.4	103.7	138	95.8	99.2
AC007610.5	0	1.9	0	0
AC007611.1	7.5	18.3	21.8	45.1
AC007613.1	71.9	71.4	86	61.1
AC007614.1	7.5	1.9	4.4	14
AC007614.2	1.9	0	0	0
AC007618.1	1.9	0	0	0
AC007619.1	0	0	4.4	2
AC007619.2	1.9	3.9	2.2	0
AC007620.1	0	0	0	0
AC007620.2	1194.6	1207.7	1145.9	1245.9
AC007620.3	85	85.9	86	83.1
AC007621.1	0	0	0	2
AC007622.1	6.5	1.9	4.4	0
AC007622.2	103.7	104.3	143.6	98.1
AC007631.1	0	0	0	0
AC007637.1	42	56	46.8	57.1
AC007638.1	0	0	0	0
AC007638.2	1.9	0	0	0
AC007639.1	0	0	0	0
AC007649.1	0	0	0	0
AC007652.1	1.9	0	2.2	0
AC007652.2	0	0	0	0
AC007652.3	0	0	0	0
AC007655.1	0	0	0	2
AC007655.2	5.6	1.9	2.2	10
AC007656.1	0	0	0	0
AC007656.2	0	0	0	0
AC007656.3	0	0	2.2	0
AC007656.4	0	0	0	0
AC007663.1	16.8	20.3	9.8	8
AC007663.2	29.9	50.2	15.2	54.1
AC007663.3	11.2	13.5	25	7
AC007663.4	37.4	19.3	15.2	16
AC007666.1	13.1	21.2	4.4	10
AC007666.2	15.9	7.7	6.5	6
AC007671.1	0	0	0	0
AC007673.1	0	1.9	0	0
AC007679.1	204.5	187.3	187.2	188.3
AC007681.1	11.2	9.7	18.5	34.1
AC007682.1	0	4.8	2.2	4
AC007683.1	24.3	27	16.3	26
AC007683.2	5.6	5.8	4.4	4
AC007684.1	26.2	12.5	33.7	25
AC007684.2	26.2	24.1	18.5	27
AC007686.1	0	0	0	0
AC007686.2	0	3.9	0	2
AC007686.3	67.2	92.7	51.1	67.1
AC007686.4	0	3.9	0	2
AC007686.5	0	0	0	0
AC007687.1	1858.6	1758.9	1819.5	1709.6
AC007688.1	1.9	0	0	0
AC007688.2	14.9	32.8	19.6	12
AC007688.3	1.9	1.9	0	0
AC007690.1	0	0	0	0
AC007695.1	136.4	147.7	157.8	163.2
AC007718.1	0	0	0	0
AC007728.1	16.8	13.5	37	30
AC007728.2	50.4	54.1	84.9	87.1
AC007728.3	36.4	39.6	32.6	37.1
AC007731.1	170.9	190.2	203.5	192.3
AC007731.2	7.5	15.4	6.5	3
AC007731.3	68.2	62.7	67.5	62.1
AC007731.4	113.9	126.5	149.1	174.3
AC007731.5	31.8	23.2	18.5	16
AC007736.1	0	0	0	0
AC007741.1	0	1.9	0	0
AC007742.1	0	0	0	0
AC007743.1	8.4	1.9	2.2	4
AC007744.1	18.7	10.6	2.2	2
AC007749.1	0	0	0	0
AC007749.2	0	3.9	1.1	2
AC007750.1	1.9	0	1.1	2
AC007751.1	1.9	3.9	2.2	4
AC007773.1	22.4	35.7	30.5	34.1
AC007780.1	1915.6	1774.3	1339.6	1341
AC007785.1	0	0	0	0
AC007785.2	0	0	0	0
AC007785.3	41.1	32.8	20.7	20
AC007786.1	1.9	1.9	4.4	4
AC007786.2	0	1.9	0	2
AC007786.3	0	0	0	0
AC007786.4	1.9	0	0	0
AC007787.1	11.2	3.9	4.4	8
AC007787.2	5.6	3.9	8.7	8
AC007792.1	5.6	1.9	6.5	0
AC007795.1	0	0	0	0
AC007823.1	14.9	7.7	38.1	41.1
AC007834.1	2.8	0	0	0
AC007834.2	0	3.9	0	6
AC007842.1	253.1	251	359.1	368.6
AC007846.1	0	0	0	4
AC007846.2	3.7	1.9	10.9	2
AC007848.1	0	0	0	0
AC007848.2	0	0	0	0
AC007849.1	0	0	0	0
AC007861.1	0	0	0	0
AC007861.2	0	0	0	0
AC007876.1	0	0	0	0
AC007877.1	27.1	7.7	9.8	9
AC007878.1	481	548.3	457.1	520.8
AC007879.1	5.6	1.9	7.6	8
AC007879.2	3.7	1.9	7.6	6
AC007879.3	12.1	11.6	8.7	24
AC007879.4	3.7	1	5.4	14
AC007879.5	11.2	6.8	10.9	20
AC007880.1	101.8	86.9	107.7	127.2
AC007881.1	3.7	13.5	2.2	2
AC007881.2	0	0	0	0
AC007881.3	5.6	3.9	3.3	6
AC007881.4	76.6	97.5	119.7	87.1
AC007906.1	17.7	10.6	37	22
AC007906.2	7.5	3.9	13.1	8
AC007907.1	269.9	260.6	338.4	330.5
AC007919.1	10.3	9.7	2.2	12
AC007919.2	10.3	14.5	14.1	20
AC007920.1	0	0	0	0
AC007920.2	1.9	1.9	0	0
AC007922.1	0	0	0	0
AC007922.2	0.9	3.9	0	3
AC007922.3	0	0	0	0
AC007922.4	0	0	0	0
AC007923.1	0	0	0	0
AC007923.2	0	0	0	0
AC007923.3	1.9	0	10.9	2
AC007938.1	1.9	0	0	4
AC007938.2	229.8	191.1	240.5	265.4
AC007938.3	64.4	47.3	75.1	76.1
AC007938.4	3.7	0	0	0
AC007938.5	0	0	0	0
AC007938.6	3.7	6.8	0	7
AC007948.1	0	0	0	0
AC007950.1	0	0	0	0
AC007950.2	9.3	13.5	27.2	14
AC007952.1	0	0	0	0
AC007952.2	0	0	0	0
AC007952.3	0	0	0	0
AC007952.4	13499.9	14358.9	12116.5	12776.5
AC007952.5	0	0	0	0
AC007952.6	61.6	59.9	91.4	72.1
AC007952.7	0	0	0	0
AC007952.8	0	0	0	0
AC007952.9	0	0	0	0
AC007953.1	0	0	0	0
AC007953.2	0	0	0	0
AC007954.1	27.1	19.3	25	17
AC007956.1	0	3.9	3.3	4
AC007956.2	28	16.4	38.1	39.1
AC007967.1	0	0	0	0
AC007967.2	0	0	0	0
[truncated: 58,483 more rows]

## Sheet: Thp1_GO
	Cluster	ID	Description	GeneRatio	BgRatio	pvalue	p.adjust	qvalue	geneID	Count
1	res.up	GO:0007156	homophilic cell adhesion via plasma membrane adhesion molecules	15/257	168/18870	1.03092e-08	2.75772e-05	2.62288e-05	PCDHB15/PCDHB18P/PCDHB14/PCDH20/PCDHB13/PCDHB11/PCDHB12/PCDHB7/PCDHB10/PCDHB4/PCDH8/CDH24/DCHS2/PCDHB1/CDH11	15
2	res.up	GO:0098742	cell-cell adhesion via plasma-membrane adhesion molecules	17/257	279/18870	3.01622e-07	0.000403419	0.000383695	PCDHB15/PCDHB18P/PCDHB14/PCDH20/PCDHB13/PCDHB11/PCDHB12/PCDHB7/PCDHB10/LRRC4B/PCDHB4/PCDH8/CDH24/DCHS2/CLDN5/PCDHB1/CDH11	17
3	res.up	GO:0045071	negative regulation of viral genome replication	8/257	55/18870	7.43526e-07	0.000662978	0.000630562	OAS3/OAS2/IFITM1/MX1/OAS1/ISG15/IFIT1/TRIM6	8
4	res.up	GO:0016339	calcium-dependent cell-cell adhesion via plasma membrane cell adhesion molecules	7/257	47/18870	3.16486e-06	0.00142688	0.00135711	PCDHB14/PCDHB13/PCDHB11/PCDHB10/PCDHB4/CDH24/CDH11	7
5	res.up	GO:0034340	response to type I interferon	9/257	89/18870	3.44877e-06	0.00142688	0.00135711	OAS3/OAS2/IFITM1/TREX1/MX1/OAS1/ISG15/IFIT1/TRIM6	9
6	res.up	GO:0051607	defense response to virus	17/257	334/18870	3.58758e-06	0.00142688	0.00135711	OAS3/OAS2/IFI6/IFITM1/IFI44L/TREX1/MX1/OAS1/IFIT2/RNASE6/CD40/ISG15/IFIT1/ZDHHC11/TLR3/GBP5/TRIM6	17
7	res.up	GO:0140546	defense response to symbiont	17/257	335/18870	3.73388e-06	0.00142688	0.00135711	OAS3/OAS2/IFI6/IFITM1/IFI44L/TREX1/MX1/OAS1/IFIT2/RNASE6/CD40/ISG15/IFIT1/ZDHHC11/TLR3/GBP5/TRIM6	17
8	res.up	GO:0009615	response to virus	19/257	436/18870	9.06775e-06	0.00303203	0.00288378	OAS3/OAS2/IFI6/IFITM1/IFI44L/TREX1/MX1/OAS1/IFIT2/IFI44/RNASE6/CD40/ISG15/IFIT1/BCL3/ZDHHC11/TLR3/GBP5/TRIM6	19
9	res.up	GO:0071357	cellular response to type I interferon	8/257	83/18870	1.73463e-05	0.00515571	0.00490363	OAS3/OAS2/IFITM1/TREX1/OAS1/ISG15/IFIT1/TRIM6	8
10	res.up	GO:0045069	regulation of viral genome replication	8/257	85/18870	2.06746e-05	0.00553045	0.00526005	OAS3/OAS2/IFITM1/MX1/OAS1/ISG15/IFIT1/TRIM6	8
11	res.up	GO:0048525	negative regulation of viral process	8/257	93/18870	3.9844e-05	0.00968934	0.0092156	OAS3/OAS2/IFITM1/MX1/OAS1/ISG15/IFIT1/TRIM6	8
12	res.up	GO:0140374	antiviral innate immune response	6/257	48/18870	4.5743e-05	0.0101969	0.00969832	MX1/OAS1/IFIT2/IFIT1/ZDHHC11/TRIM6	6
13	res.up	GO:0006959	humoral immune response	13/257	258/18870	5.65589e-05	0.0116381	0.0110691	C5/S100A9/GPR183/CFP/RNASE6/CD5L/BCL3/S100A12/C1R/C1QA/PRSS3/RNASE4/C7	13
14	res.up	GO:0035456	response to interferon-beta	5/257	34/18870	9.07947e-05	0.0173483	0.0165001	IFITM1/TREX1/OAS1/TLR3/TRIM6	5
15	res.up	GO:0060337	type I interferon-mediated signaling pathway	7/257	82/18870	0.00012764	0.0227624	0.0216495	OAS3/OAS2/IFITM1/TREX1/OAS1/ISG15/TRIM6	7
16	res.up	GO:0034329	cell junction assembly	17/257	446/18870	0.000140288	0.0234544	0.0223076	PCDHB14/PCDHB13/PCDHB11/GJC1/PCDHB10/ILDR1/TPBG/LRRC4B/SRC/SNAI2/PCDHB4/CDH24/GJA4/SPOCK2/CLDN5/CDH11/TJP1	17
17	res.up	GO:0042742	defense response to bacterium	14/257	330/18870	0.000183818	0.0285339	0.0271388	S100A8/S100A9/OAS3/OAS2/OAS1/CFP/RNASE6/ISG15/BCL3/S100A12/PRB3/TLR3/GBP5/RNASE4	14
18	res.up	GO:0032728	positive regulation of interferon-beta production	5/257	40/18870	0.000200884	0.0285339	0.0271388	OAS3/OAS2/OAS1/ISG15/TLR3	5
19	res.up	GO:0060339	negative regulation of type I interferon-mediated signaling pathway	4/257	22/18870	0.000202671	0.0285339	0.0271388	OAS3/TREX1/OAS1/ISG15	4
20	res.up	GO:0006935	chemotaxis	17/257	468/18870	0.000247408	0.0330909	0.0314729	S100A8/RHOG/C5/S100A9/CX3CR1/ARTN/GPR183/F3/HSD3B7/TPBG/NRG1/CXCR3/S100A12/ITGA1/SEMA3D/CMTM8/ENPP2	17
21	res.up	GO:0042330	taxis	17/257	470/18870	0.000259988	0.0331176	0.0314983	S100A8/RHOG/C5/S100A9/CX3CR1/ARTN/GPR183/F3/HSD3B7/TPBG/NRG1/CXCR3/S100A12/ITGA1/SEMA3D/CMTM8/ENPP2	17
22	res.up	GO:0006956	complement activation	6/257	67/18870	0.000299849	0.036459	0.0346764	C5/CFP/CD5L/C1R/C1QA/C7	6
23	res.up	GO:0060338	regulation of type I interferon-mediated signaling pathway	5/257	44/18870	0.000317181	0.0368896	0.0350859	OAS3/TREX1/OAS1/ISG15/TRIM6	5
24	res.up	GO:0019079	viral genome replication	8/257	131/18870	0.000434551	0.0484344	0.0460662	OAS3/OAS2/IFITM1/MX1/OAS1/ISG15/IFIT1/TRIM6	8
25	res.up	GO:0035458	cellular response to interferon-beta	4/257	27/18870	0.000460923	0.0493188	0.0469074	TREX1/OAS1/TLR3/TRIM6	4
26	res.up	GO:0040015	negative regulation of multicellular organism growth	3/257	12/18870	0.000501563	0.0516031	0.0490801	SOCS2/STC2/GDF15	3
27	res.up	GO:0140888	interferon-mediated signaling pathway	7/257	107/18870	0.000656677	0.0650597	0.0618787	OAS3/OAS2/IFITM1/TREX1/OAS1/ISG15/TRIM6	7
28	res.up	GO:0045216	cell-cell junction organization	10/257	214/18870	0.000730039	0.0697448	0.0663348	GJC1/ILDR1/SRC/SNAI2/CDH24/GJA4/CLDN5/CDH11/TJP3/TJP1	10
29	res.up	GO:1903900	regulation of viral life cycle	8/257	143/18870	0.000776439	0.0715674	0.0680682	OAS3/OAS2/IFITM1/MX1/OAS1/ISG15/IFIT1/TRIM6	8
30	res.up	GO:0071805	potassium ion transmembrane transport	10/257	217/18870	0.000812346	0.0715674	0.0680682	NEDD4L/KCND3/SLC17A7/SLC12A1/KCNS3/KCNJ14/KCNK1/KCNJ15/SLC9A2/CCT8L2	10
31	res.up	GO:0035725	sodium ion transmembrane transport	9/257	180/18870	0.000829379	0.0715674	0.0680682	NEDD4L/SLC17A7/SLC12A1/KCNK1/FGF11/SLC13A3/SLC9A2/SLC6A4/SLC6A16	9
32	res.up	GO:0002455	humoral immune response mediated by circulating immunoglobulin	5/257	55/18870	0.000899741	0.0752127	0.0715353	C5/BCL3/C1R/C1QA/C7	5
33	res.up	GO:0071639	positive regulation of monocyte chemotactic protein-1 production	3/257	15/18870	0.00100642	0.0787139	0.0748653	OAS3/OAS1/TWIST1	3
34	res.up	GO:0032640	tumor necrosis factor production	9/257	186/18870	0.00104547	0.0787139	0.0748653	OAS3/OAS2/CX3CR1/CYBB/TREX1/OAS1/TWIST1/BCL3/TLR3	9
35	res.up	GO:0032680	regulation of tumor necrosis factor production	9/257	186/18870	0.00104547	0.0787139	0.0748653	OAS3/OAS2/CX3CR1/CYBB/TREX1/OAS1/TWIST1/BCL3/TLR3	9
36	res.up	GO:0044088	regulation of vacuole organization	5/257	57/18870	0.00105933	0.0787139	0.0748653	TREX1/ELAPOR1/SNX7/WIPI1/NUPR1	5
37	res.up	GO:0032608	interferon-beta production	5/257	59/18870	0.001239	0.0841651	0.08005	OAS3/OAS2/OAS1/ISG15/TLR3	5
38	res.up	GO:0032648	regulation of interferon-beta production	5/257	59/18870	0.001239	0.0841651	0.08005	OAS3/OAS2/OAS1/ISG15/TLR3	5
39	res.up	GO:0071706	tumor necrosis factor superfamily cytokine production	9/257	191/18870	0.00125854	0.0841651	0.08005	OAS3/OAS2/CX3CR1/CYBB/TREX1/OAS1/TWIST1/BCL3/TLR3	9
40	res.up	GO:1903555	regulation of tumor necrosis factor superfamily cytokine production	9/257	191/18870	0.00125854	0.0841651	0.08005	OAS3/OAS2/CX3CR1/CYBB/TREX1/OAS1/TWIST1/BCL3/TLR3	9
41	res.up	GO:0007584	response to nutrient	8/257	155/18870	0.00130755	0.0853098	0.0811387	CYBB/CD40/SNAI2/STC2/FOLR2/TNFRSF11B/CYP26B1/SLC6A4	8
42	res.up	GO:0001819	positive regulation of cytokine production	16/257	499/18870	0.00141081	0.0882735	0.0839576	C5/OAS3/OAS2/CYBB/F3/LILRB2/OAS1/TWIST1/SRC/CD40/ISG15/BCL3/TLR3/CLEC5A/GBP5/TRIM6	16
43	res.up	GO:0007043	cell-cell junction assembly	8/257	157/18870	0.00141898	0.0882735	0.0839576	GJC1/ILDR1/SNAI2/CDH24/GJA4/CLDN5/CDH11/TJP1	8
44	res.up	GO:0032479	regulation of type I interferon production	7/257	123/18870	0.00148904	0.0885149	0.0841871	OAS3/OAS2/SIGLEC1/TREX1/OAS1/ISG15/TLR3	7
45	res.up	GO:0032606	type I interferon production	7/257	123/18870	0.00148904	0.0885149	0.0841871	OAS3/OAS2/SIGLEC1/TREX1/OAS1/ISG15/TLR3	7
46	res.up	GO:0006957	complement activation, alternative pathway	3/257	18/18870	0.00175124	0.0995119	0.0946464	C5/CFP/C7	3
47	res.up	GO:0072673	lamellipodium morphogenesis	3/257	18/18870	0.00175124	0.0995119	0.0946464	PLEKHO1/SRC/ENPP2	3
48	res.up	GO:0006813	potassium ion transport	10/257	241/18870	0.00178563	0.0995119	0.0946464	NEDD4L/KCND3/SLC17A7/SLC12A1/KCNS3/KCNJ14/KCNK1/KCNJ15/SLC9A2/CCT8L2	10
49	res.down	GO:0046503	glycerolipid catabolic process	6/145	65/18870	1.05552e-05	0.0225037	0.0209104	LPL/APOC1/PNPLA4/MGLL/GDPD3/LIPG	6
50	res.down	GO:0019433	triglyceride catabolic process	4/145	28/18870	5.93299e-05	0.0546468	0.0507778	LPL/PNPLA4/MGLL/LIPG	4
51	res.down	GO:1905952	regulation of lipid localization	8/145	183/18870	8.63392e-05	0.0546468	0.0507778	LPL/APOC1/YJEFN3/GAL/ATP8A1/PLA2R1/SPP1/LIPG	8
52	res.down	GO:0032368	regulation of lipid transport	7/145	153/18870	0.000182125	0.0546468	0.0507778	APOC1/YJEFN3/GAL/ATP8A1/PLA2R1/SPP1/LIPG	7
53	res.down	GO:0046461	neutral lipid catabolic process	4/145	38/18870	0.000201515	0.0546468	0.0507778	LPL/PNPLA4/MGLL/LIPG	4
54	res.down	GO:0046464	acylglycerol catabolic process	4/145	38/18870	0.000201515	0.0546468	0.0507778	LPL/PNPLA4/MGLL/LIPG	4
55	res.down	GO:1905954	positive regulation of lipid localization	6/145	111/18870	0.000216676	0.0546468	0.0507778	LPL/GAL/ATP8A1/PLA2R1/SPP1/LIPG	6
56	res.down	GO:0016042	lipid catabolic process	10/145	334/18870	0.000263704	0.0546468	0.0507778	LPL/APOC1/HSD11B1/PNPLA4/AKR1C3/MGLL/SPP1/GDPD3/PLA2G12B/LIPG	10
57	res.down	GO:0046394	carboxylic acid biosynthetic process	10/145	334/18870	0.000263704	0.0546468	0.0507778	LTA4H/LPL/APOC1/ALDH8A1/PRXL2B/AKR1C3/MLXIPL/MGLL/LIPG/MTAP	10
58	res.down	GO:0060192	negative regulation of lipase activity	3/145	17/18870	0.000279246	0.0546468	0.0507778	APOC1/PLA2R1/ANXA8	3
59	res.down	GO:0016053	organic acid biosynthetic process	10/145	337/18870	0.000283155	0.0546468	0.0507778	LTA4H/LPL/APOC1/ALDH8A1/PRXL2B/AKR1C3/MLXIPL/MGLL/LIPG/MTAP	10
60	res.down	GO:0006633	fatty acid biosynthetic process	7/145	168/18870	0.000322668	0.0546468	0.0507778	LPL/APOC1/PRXL2B/AKR1C3/MLXIPL/MGLL/LIPG	7
61	res.down	GO:0042574	retinal metabolic process	3/145	18/18870	0.000333212	0.0546468	0.0507778	ALDH8A1/AKR1C3/DHRS4L1	3
62	res.down	GO:0072330	monocarboxylic acid biosynthetic process	8/145	226/18870	0.000365197	0.0556142	0.0516767	LPL/APOC1/ALDH8A1/PRXL2B/AKR1C3/MLXIPL/MGLL/LIPG	8
63	res.down	GO:0032370	positive regulation of lipid transport	5/145	86/18870	0.000528259	0.0750832	0.0697673	GAL/ATP8A1/PLA2R1/SPP1/LIPG	5
64	res.down	GO:0051180	vitamin transport	4/145	52/18870	0.000680058	0.0906178	0.0842019	SLC2A14/TCN1/CUBN/STRA6	4

## Sheet: sgDF2
	B16_sgLuc_E7	B16_sgDF2_E7
(CATTC)n	0	0
0610005C13Rik	57.5	51.1
0610006L08Rik	0	0
0610009B22Rik	397.9	303.5
0610009E02Rik	34.7	46.3
0610009L18Rik	16.4	16
0610010F05Rik	998.5	536.8
0610010K14Rik	496.5	1024.1
0610012D04Rik	49.3	32
0610012G03Rik	388.8	594.3
0610025J13Rik	0	0
0610030E20Rik	1320.7	1153.5
0610031O16Rik	12.8	6.4
0610033M10Rik	0	0
0610037L13Rik	372.4	420.2
0610038B21Rik	117.7	118.2
0610039K10Rik	6.4	28.8
0610040B10Rik	21.9	19.2
0610040F04Rik	136.9	116.6
0610040J01Rik	19.2	25.6
0610043K17Rik	5.5	3.2
0710001A04Rik	0	0
1010001B22Rik	1.8	0
1010001N08Rik	0	0
1100001I12Rik	0	0
1110002E22Rik	14.6	9.6
1110002J07Rik	18.3	9.6
1110002L01Rik	586.9	586.3
1110002O04Rik	0	0
1110003F10Rik	11.9	9.6
1110004F10Rik	1693	1198.2
1110006O24Rik	21.9	12.8
1110008E08Rik	0	0
1110008L16Rik	580.5	493.7
1110008P14Rik	523.9	733.3
1110012L19Rik	232.7	194.9
1110013H19Rik	7.3	3.2
1110015O18Rik	3.7	0
1110017D15Rik	1.8	6.4
1110018N20Rik	0	0
1110019B22Rik	0	0
1110019D14Rik	150.6	83.1
1110020A21Rik	7.3	6.4
1110025L11Rik	0	0
1110025M09Rik	27.4	9.6
1110028F11Rik	1.8	0
1110028F18Rik	0	3.2
1110032A03Rik	355	394.6
1110032F04Rik	0	0
1110035H17Rik	7.3	35.1
1110036E04Rik	0	0
1110038B12Rik	1070.6	1166.2
1110038F14Rik	525.7	949
1110046J04Rik	72.1	39.9
1110051M20Rik	1329.8	1846.8
1110057P08Rik	0	0
1110059E24Rik	516.6	348.3
1110059G10Rik	397.9	153.4
1110060G06Rik	0	0
1110065P20Rik	308.5	645.4
1190001M18Rik	23.7	22.4
1190002N15Rik	0	0
1190005I06Rik	113.2	242.8
1190007I07Rik	193.5	178.9
1190028D05Rik	0	0
1200007C13Rik	0	0
1300002E11Rik	439.9	322.7
1300014J16Rik	16.4	25.6
1300017J02Rik	20.1	16
1500002C15Rik	627	635.8
1500002F19Rik	63.9	47.9
1500004A13Rik	1739.6	2679.1
1500005C15Rik	16.4	16
1500009C09Rik	0	0
1500009L16Rik	47.5	47.9
1500011B03Rik	293	233.2
1500012K07Rik	6.4	1.6
1500015A07Rik	68.5	70.3
1500015L24Rik	0	0
1500015O10Rik	9.1	0
1500026H17Rik	0	3.2
1500035N22Rik	6.4	12.8
1520401A03Rik	1.8	3.2
1600002D24Rik	0	0
1600002K03Rik	50.2	102.2
1600010M07Rik	4.6	0
1600012H06Rik	827.8	827.5
1600012P17Rik	0	0
1600014C10Rik	375.1	511.2
1600014C23Rik	20.1	24
1600015I10Rik	0	0
1600017P15Rik	1.8	9.6
1600019K03Rik	3.7	6.4
1600020E01Rik	312.1	332.3
1600023N17Rik	0	3.2
1600025M17Rik	0	0
1600027J07Rik	0	0
1600029O15Rik	1.8	0
1700001C02Rik	0	0
1700001C19Rik	0	0
1700001D01Rik	8.2	0
1700001F09Rik	0	0
1700001G01Rik	0	0
1700001G11Rik	44.7	105.4
1700001G17Rik	11	6.4
1700001J03Rik	7.3	3.2
1700001J04Rik	0	0
1700001J11Rik	0	0
1700001K19Rik	41.1	59.1
1700001K23Rik	16.4	22.4
1700001L05Rik	41.1	32
1700001L19Rik	0	0
1700001N15Rik	0	0
1700001O22Rik	0	3.2
1700001P01Rik	6.4	4.8
1700003C15Rik	0	0
1700003D09Rik	1.8	0
1700003E16Rik	9.1	19.2
1700003E24Rik	0	0
1700003F12Rik	197.1	447.3
1700003G13Rik	0	0
1700003G18Rik	1.8	0
1700003H04Rik	0	0
1700003I16Rik	0	0
1700003I22Rik	0	0
1700003L19Rik	0	0
1700003M07Rik	0	0
1700003N22Rik	25.6	32
1700003P14Rik	0	0
1700006A11Rik	0	0
1700006F04Rik	0	0
1700006H21Rik	1.8	3.2
1700006J14Rik	251.9	217.3
1700006P03Rik	0	0
1700007E05Rik	1.8	0
1700007F19Rik	0	0
1700007H22Rik	0	0
1700007J10Rik	354.1	402.6
1700007K13Rik	17.3	19.2
1700007L15Rik	62.1	67.1
1700007M16Rik	0	0
1700007P06Rik	1.8	0
1700008A23Rik	0	0
1700008B11Rik	8.2	6.4
1700008C04Rik	0	0
1700008H02Rik	0	0
1700008J07Rik	165.2	252.4
1700008K24Rik	0	0
1700008N11Rik	0	0
1700008O03Rik	5.5	16
1700008P02Rik	0	0
1700009C05Rik	0	0
1700009J07Rik	0	0
1700009N14Rik	0	0
1700010B08Rik	0	0
1700010B13Rik	0	0
1700010D01Rik	1.8	3.2
1700010G06Rik	9.1	9.6
1700010H22Rik	0	0
1700010I02Rik	0	0
1700010I14Rik	91.3	150.2
1700010J16Rik	0	0
1700010K23Rik	0	0
1700010K24Rik	1.8	0
1700010L04Rik	7.3	3.2
1700010N08Rik	0	0
1700011B04Rik	0	0
1700011C11Rik	0	0
1700011D18Rik	1.8	0
1700011L03Rik	0	0
1700011L22Rik	3.7	0
1700011M02Rik	0	0
1700012A03Rik	0	0
1700012B07Rik	0	0
1700012B09Rik	0	0
1700012C08Rik	9.1	25.6
1700012C14Rik	1.8	0
1700012D14Rik	74.8	75.1
1700012D16Rik	15.5	6.4
1700012E03Rik	0	0
1700012I11Rik	0	0
1700012J15Rik	0	0
1700012J22Rik	0	0
1700012P22Rik	0	0
1700013A02Rik	0	0
1700013D24Rik	0	0
1700013F07Rik	0	3.2
1700013G24Rik	0	0
1700013H16Rik	0	0
1700013M08Rik	0	0
1700013N06Rik	0	0
1700014D04Rik	9.1	3.2
1700014F14Rik	0	0
1700014L14Rik	0	0
1700015C15Rik	2.7	1.6
1700015C17Rik	0.9	6.4
1700015F17Rik	0	3.2
1700015G11Rik	0	0
1700015H07Rik	0	0
1700015I17Rik	0	0
1700015O11Rik	2.7	0
1700016A09Rik	16.4	9.6
1700016B01Rik	0	0
1700016B15Rik	35.6	62.3
1700016C15Rik	6.4	0
1700016D06Rik	1.8	0
1700016D08Rik	8.2	16
1700016F12Rik	0	0
1700016G22Rik	3.7	3.2
1700016H03Rik	0	0
1700016H13Rik	0	0
1700016J18Rik	3.7	6.4
1700016K05Rik	23.7	8
1700016K19Rik	0	0
1700016L21Rik	0	0
1700016P03Rik	144.2	119.8
1700016P04Rik	0	0
1700017B05Rik	1116.2	1698.2
1700017D01Rik	0	0
1700017G19Rik	0	0
1700017I07Rik	0	0
1700017J07Rik	0	0
1700017L05Rik	0	0
1700017M07Rik	0	0
1700017N19Rik	0	0
1700018A04Rik	0	0
1700018A14Rik	1.8	0
1700018A23Rik	221.8	223.7
1700018B08Rik	0	0
1700018B24Rik	0	0
1700018F24Rik	0	0
1700018G05Rik	0	0
1700018L02Rik	104	150.2
1700018M17Rik	45.6	124.6
1700018P08Rik	0	0
1700019A02Rik	14.6	9.6
1700019A23Rik	0	9.6
1700019C18Rik	0	0
1700019D03Rik	255.6	137.4
1700019E08Rik	0	0
1700019F05Rik	0	0
1700019G24Rik	0	0
1700019J19Rik	9.1	9.6
1700019L13Rik	0	19.2
1700019M22Rik	0	0
1700019N19Rik	0	0
1700019P21Rik	0	0
1700020A23Rik	5.5	0
1700020D05Rik	9.1	12.8
1700020D12Rik	0	0
1700020G03Rik	0	3.2
1700020G17Rik	20.1	30.4
1700020I14Rik	5710.7	2703.1
1700020L24Rik	5.5	6.4
1700020M21Rik	1.8	0
1700020N01Rik	0	0
1700020N15Rik	0	0
1700020N18Rik	0	0
1700021A07Rik	0	0
1700021F02Rik	0	0
1700021F05Rik	354.1	508
1700021F07Rik	0	0
1700021F13Rik	0	0
1700021G15Rik	0	0
1700021J08Rik	80.3	95.9
1700021L23Rik	0	0
1700021N21Rik	1.8	0
1700021P04Rik	0	0
1700022A21Rik	0	0
1700022A22Rik	0	0
1700022E09Rik	0	0
1700022H01Rik	1.8	0
1700022H16Rik	0	0
1700022I11Rik	2940.7	3575.4
1700022N22Rik	194.4	223.7
1700023C21Rik	0	0
1700023F02Rik	0	0
1700023F06Rik	0	3.2
1700023G09Rik	0	0
1700023H06Rik	146	79.9
1700024B05Rik	0	0
1700024B18Rik	0	0
1700024G13Rik	0	0
1700024I08Rik	0	0
1700024J04Rik	133.3	63.9
1700024P04Rik	0	0
1700025A08Rik	0	0
1700025B11Rik	0	0
1700025C18Rik	0	0
1700025D23Rik	0	0
1700025F22Rik	0	0
1700025F24Rik	0	0
1700025G04Rik	708.2	581.5
1700025H01Rik	0	0
1700025J12Rik	0	0
1700025K04Rik	0	0
1700025K24Rik	0	0
1700025L06Rik	0	0
1700025M24Rik	0	0
1700025N21Rik	1.8	0
1700025N23Rik	0	0
1700025O08Rik	0	0
1700026D11Rik	0	0
1700026F02Rik	0	0
1700026J12Rik	0	0
1700026J14Rik	3.7	3.2
1700026N04Rik	3.7	16
1700027A07Rik	19.2	22.4
1700027A15Rik	0	0
1700027F06Rik	0	0
1700027F09Rik	0	0
1700027H10Rik	0	0
1700027I24Rik	1.8	0
1700027J07Rik	0	0
1700028B04Rik	0	3.2
1700028D13Rik	0	0
1700028E10Rik	67.5	73.5
1700028I16Rik	4.6	0
1700028J19Rik	18.3	16
1700028K03Rik	152.4	83.1
1700028M03Rik	0	0
1700028N14Rik	17.3	22.4
1700028P14Rik	0	0
1700028P15Rik	0	0
1700029B22Rik	0	0
1700029B24Rik	0	0
1700029E06Rik	0	0
1700029F12Rik	0	0
1700029H14Rik	4.6	16
1700029I15Rik	81.2	86.3
1700029J03Rik	0	0
1700029J07Rik	11	0
1700029M03Rik	0	0
1700029M20Rik	0	0
1700029N11Rik	0	0
1700029P11Rik	0	0
1700030A11Rik	0	0
1700030C10Rik	58.4	83.1
1700030C12Rik	11	38.3
1700030C14Rik	0	0
1700030E10Rik	0	0
1700030F04Rik	75.8	60.7
1700030I03Rik	0	0
1700030J22Rik	5.5	16
1700030K09Rik	662.6	720.5
1700030L20Rik	0	0
1700030L22Rik	21.9	6.4
1700030M09Rik	1.8	3.2
1700030N03Rik	0	0
1700030N18Rik	0	0
1700030O20Rik	0	0
1700031A10Rik	0	0
1700031F05Rik	0	0
1700031F10Rik	1.8	3.2
1700031L13Rik	0	0
1700031M16Rik	0	0
1700031P21Rik	1.8	6.4
1700034B16Rik	0	0
1700034E13Rik	0	0
1700034G24Rik	0	0
1700034H15Rik	52	92.7
1700034I23Rik	7.3	3.2
1700034J04Rik	0	0
1700034J05Rik	199	83.1
1700034K08Rik	0	0
1700034P13Rik	288.4	594.3
1700036A12Rik	0	0
1700036G14Rik	0	0
1700036O09Rik	0	0
1700037C06Rik	1.8	0
1700037C18Rik	418.9	477.7
1700037F03Rik	1.8	0
1700037F24Rik	0	0
1700037H04Rik	620.6	1236.5
1700039E22Rik	0	0
1700039I01Rik	0	0
1700039M10Rik	0.9	0
1700039M15Rik	0	0
1700040D17Rik	1.8	6.4
1700040E09Rik	0	0
1700040F15Rik	0	0
1700040F17Rik	0	0
1700040K01Rik	1.8	0
1700040L08Rik	271.1	353.1
1700041B01Rik	0	0
1700041C23Rik	0	0
1700041G16Rik	5.5	9.6
1700041I07Rik	0	0
1700041M05Rik	0	0
1700041M19Rik	0	0
1700042D02Rik	0	0
1700042G07Rik	0	0
1700042G15Rik	0	0
1700042O05Rik	0	0
1700042O10Rik	1.8	0
1700044C05Rik	0	0
1700044K03Rik	0	0
1700045H11Rik	0	0
1700045I11Rik	0	0
1700046C09Rik	0	0
1700047A11Rik	59.3	46.3
1700047E10Rik	0	0
1700047F07Rik	0	0
1700047G03Rik	0	0
1700047G07Rik	0	3.2
1700047I17Rik2	880.7	650.2
1700047K16Rik	33.8	20.8
1700047L14Rik	0	0
1700047M11Rik	3.7	3.2
1700047N06Rik	3.7	0
1700047O18Rik	0	0
1700048F04Rik	0	0
1700048M11Rik	4.6	9.6
1700048O20Rik	0	3.2
1700048P04Rik	0	0
1700049E15Rik	0	0
1700049E17Rik1	1.8	0
1700049E17Rik2	0	0
1700049E22Rik	0	0
1700049L16Rik	0	0
1700051A21Rik	0	0
1700051K13Rik	9.1	6.4
1700051O22Rik	23.7	35.1
1700052H01Rik	0	0
1700052I22Rik	0.9	0
1700052K11Rik	89.4	131
1700054A03Rik	6.4	3.2
1700054K02Rik	0	0
1700054K19Rik	0	0
1700054M17Rik	0	0
1700054O05Rik	0	0
1700054O19Rik	0	0
1700055C04Rik	0	0
1700055D18Rik	18.3	12.8
1700056E22Rik	10	12.8
1700056N10Rik	111.3	54.3
1700057G04Rik	1.8	0
1700057H15Rik	0	0
1700057H21Rik	1.8	0
1700058P15Rik	88.5	94.3
1700060C16Rik	0	0
1700060C20Rik	0	0
1700060J05Rik	99.5	73.5
1700060O08Rik	6.4	0
1700061E17Rik	1.8	0
1700061E18Rik	0	0
1700061F12Rik	0	0
1700061G19Rik	22.8	14.4
1700061H18Rik	0	0
1700061I17Rik	0	0
1700061J23Rik	0	0
1700061N14Rik	3.7	0
1700062C10Rik	0	0
1700063A18Rik	0	0
1700063D05Rik	0	3.2
1700063H04Rik	0	0
1700063H06Rik	0	0
1700063I16Rik	0	0
1700063K16Rik	0	0
1700063O14Rik	0	0
1700064H15Rik	130.5	105.4
1700064J06Rik	0	0
1700064M15Rik	0	0
1700065D16Rik	45.6	35.1
1700065I16Rik	0	3.2
1700065J11Rik	0	0
1700065J18Rik	0	0
1700065L07Rik	0	0
1700065O20Rik	0	0
1700066B17Rik	0	0
1700066B19Rik	27.4	25.6
1700066C05Rik	0	0
1700066J03Rik	1.8	0
1700066M21Rik	819.6	426.6
1700066N21Rik	0	0
1700066O22Rik	0	0
1700067G17Rik	0	0
1700067K01Rik	42	55.9
1700067P10Rik	0	0
1700069B07Rik	12.8	51.1
1700069L16Rik	0	0
1700069P05Rik	0	0
1700071G01Rik	8.2	6.4
1700071K01Rik	0	0
1700071M16Rik	0	0
1700072B07Rik	0	0
1700072G22Rik	0	0
1700072O05Rik	0	0
1700073E17Rik	0	0
1700074A21Rik	0	0
1700074H08Rik	0	0
1700074P13Rik	0	0
1700080E11Rik	0	0
1700080G11Rik	0	0
1700080N15Rik	0	0
1700080O16Rik	0	0
1700081B01Rik	0	0
1700081H04Rik	0	0
1700081N11Rik	11.9	39.9
1700082M22Rik	6.4	3.2
1700083H02Rik	0	0
1700084C06Rik	263.8	415.4
1700084D21Rik	0	0
1700084E18Rik	60.2	73.5
1700084F23Rik	0	0
1700084J12Rik	0	0
1700084M14Rik	0	0
1700085C21Rik	0	0
1700085D07Rik	16.4	6.4
1700086D15Rik	0	0
1700086L19Rik	0	0
1700086O06Rik	148.8	153.4
1700086P04Rik	11.9	16
1700087I21Rik	5.5	3.2
1700087M22Rik	56.6	38.3
1700088E04Rik	767.6	910.6
1700091H14Rik	0	0
1700092C02Rik	0	0
1700092C10Rik	1.8	0
1700092C17Rik	0	0
1700092E16Rik	3.7	0
1700092E19Rik	0	0
1700092K14Rik	0	0
1700092M07Rik	5.5	6.4
1700093K21Rik	0	0
1700094J05Rik	200.8	247.6
1700094M23Rik	0	3.2
1700094M24Rik	0	0
1700095A13Rik	0	0
1700095A21Rik	1.8	0
1700095B10Rik	0	0
1700095J03Rik	0	0
1700095J07Rik	0	0
1700095J12Rik	7.3	12.8
1700095K22Rik	0	0
1700096J18Rik	0	0
1700096K18Rik	13.7	16
1700097M23Rik	0	0
1700097N02Rik	0	0
1700099I09Rik	31	27.2
1700100I10Rik	0	0
1700100L14Rik	5.5	9.6
1700101I11Rik	470	736.5
1700101I19Rik	0	0
1700101O22Rik	0	0
1700102F20Rik	0	0
1700102H20Rik	5.5	12.8
1700102P08Rik	15.5	19.2
1700104B16Rik	1.8	0
1700104L18Rik	0	0
1700105G05Rik	0	0
1700105P06Rik	42	132.6
1700108F19Rik	0	0
1700108J01Rik	14.6	3.2
1700108N06Rik	0	0
1700108N11Rik	0	0
1700109G14Rik	23.7	22.4
1700109G15Rik	0	0
1700109H08Rik	251.9	137.4
1700109I08Rik	0	0
1700109K24Rik	70.3	25.6
1700110C19Rik	7.3	3.2
1700110I01Rik	0	0
1700110I07Rik	0	0
1700110K17Rik	21	41.5
1700111E14Rik	17.3	9.6
1700111N16Rik	0	0
1700112D23Rik	3.7	3.2
1700112H15Rik	0	0
1700112J05Rik	6.4	3.2
1700112J16Rik	0	0
1700112K13Rik	0	0
1700112L15Rik	0	0
1700112M02Rik	0	0
1700113A16Rik	239.1	220.5
1700113B09Rik	0	0
1700113B19Rik	0	0
1700113H08Rik	0	0
1700116B05Rik	0	0
1700119H24Rik	0	0
1700119I11Rik	0	0
1700120B22Rik	59.3	132.6
1700120C14Rik	191.7	335.5
1700120C18Rik	0	0
1700120E14Rik	0	0
1700120G07Rik	1.8	3.2
1700120G11Rik	0	0
1700120K04Rik	12.8	19.2
1700120O09Rik	0	0
1700121C08Rik	0.9	0
1700121L03Rik	0	0
1700121L16Rik	0	0
1700121N20Rik	0	0
1700122D07Rik	0	0
1700122E12Rik	11	6.4
1700122H20Rik	0	0
1700122O11Rik	0	0
1700123J17Rik	0	0
1700123K08Rik	0	0
1700123L14Rik	0	0
1700123M08Rik	44.7	25.6
1700123O12Rik	0	0
1700123O20Rik	609.7	797.2
1700123O21Rik	0	0
1700124L16Rik	25.6	12.8
1700124M09Rik	0	0
1700125G02Rik	0	0
1700125G22Rik	1.8	3.2
1700125H03Rik	0	0
1700125H20Rik	3.7	3.2
1700126A01Rik	0	0
1700126G02Rik	424.4	348.3
1700126H18Rik	0	0
1700127F24Rik	0	0
1700128A07Rik	0	0
1700128E19Rik	0	0
1700128F08Rik	0	0
1700128I11Rik	0	0
1700129C05Rik	0	0
1700129L04Rik	0	0
1810006J02Rik	0	0
1810007C17Rik	0	0
1810007D17Rik	0	0
1810008B01Rik	70.3	79.9
1810008I18Rik	0	0
1810009A15Rik	492.9	415.4
1810009J06Rik	0	0
1810010D01Rik	1.8	6.4
1810010H24Rik	33.8	27.2
1810010K12Rik	0	0
1810012K08Rik	254.6	231.6
1810012K16Rik	0.9	0
1810013D15Rik	5.5	0
1810013L24Rik	2510.8	1949.1
1810014B01Rik	8624.9	7973.5
1810017P11Rik	0	0
1810018F18Rik	0	0
1810019D21Rik	1.8	3.2
1810019N24Rik	9.1	19.2
1810020O05Rik	0	0
1810021B22Rik	7.3	3.2
1810022K09Rik	885.3	287.6
1810024B03Rik	78.5	19.2
1810026B05Rik	680.9	367.4
1810028F09Rik	0	0
1810030O07Rik	1160	888.3
1810032O08Rik	547.6	752.5
1810034E14Rik	93.1	105.4
1810037I17Rik	728.3	1258.9
1810041H14Rik	1.8	6.4
1810043G02Rik	447.2	562.3
1810044D09Rik	23.7	32
1810044K17Rik	0	0
1810046K07Rik	0	0
1810049I09Rik	0	0
1810049J17Rik	276.5	607.1
1810053B23Rik	0	0
1810055G02Rik	293.9	341.9
1810058I24Rik	1507.8	1838.8
1810059C17Rik	5.5	3.2
1810059H22Rik	9.1	16
1810062G17Rik	18.3	25.6
1810062O18Rik	177.1	147
1810063I02Rik	0	0
1810064F22Rik	0	0
1810065E05Rik	68.5	44.7
2010001A14Rik	27.4	44.7
2010001K21Rik	13.7	19.2
2010001M07Rik	0	0
2010003K11Rik	0	0
2010005H15Rik	0	3.2
2010007H06Rik	0	0
2010008C14Rik	128.7	190.1
2010009K17Rik	14.6	12.8
2010010A06Rik	5.5	0
2010013B24Rik	0	0
2010015M23Rik	73	94.3
2010016I18Rik	23.7	9.6
2010103J01Rik	26.5	12.8
2010106C02Rik	16.4	9.6
2010106E10Rik	0	0
2010109A12Rik	7.3	6.4
2010109I03Rik	0	0
2010109P13Rik	0	0
2010110E17Rik	0.9	3.2
2010110G14Rik	0	0
2010110K18Rik	23.7	25.6
2010111I01Rik	511.1	487.3
2010203P06Rik	0	0
2010204K13Rik	80.3	131
2010300C02Rik	12.8	3.2
2010300F17Rik	0	0
2010308F09Rik	1.8	0
2010309G21Rik	0	0
2010310C07Rik	3.7	3.2
2010315B03Rik	329.5	135.8
2010320M18Rik	63.9	159.8
2010320O07Rik	5.5	0
2200002A13Rik	0	0
2200002D01Rik	63.9	127.8
2200002J24Rik	0	0
2200007N16Rik	0	0
2210008F06Rik	5.5	20.8
2210009P08Rik	0	0
2210010C04Rik	11	8
2210011C24Rik	1.8	3.2
2210011K15Rik	0	0
2210016F16Rik	742.9	1246.1
2210016L21Rik	512	728.5
2210017I01Rik	0	0
2210020O09Rik	7.3	9.6
2210039B01Rik	0	0
2210404E10Rik	0	0
2210406H18Rik	61.2	35.1
2210406O10Rik	11	6.4
2210407C18Rik	0	0
2210408F21Rik	807.7	993.7
2210408I21Rik	313.1	234.8
2210409D07Rik	0	0
2210409E12Rik	0	0
2210411M09Rik	54.8	89.5
2210412B16Rik	15.5	3.2
2210414B05Rik	0	0
2210414F02Rik	0	0
2210417A02Rik	18.3	16
2210418O10Rik	28.3	16
2210420H20Rik	1.8	19.2
2300002M23Rik	0	0
2300003K06Rik	0	0
2300009A05Rik	169.8	102.2
2310001H17Rik	0	0
2310001K20Rik	0	0
2310001K24Rik	36.5	70.3
2310002D06Rik	1.8	0
2310002F09Rik	0	0
2310002L09Rik	0	0
2310003L06Rik	0	0
2310003N18Rik	1.8	0
2310005A03Rik	1.8	0
2310005E17Rik	0	0
2310007B03Rik	0	0
2310008N11Rik	0	0
2310009A05Rik	161.5	147
2310009B15Rik	153.3	167.7
2310010J17Rik	21.9	22.4
2310011J03Rik	655.3	1220.6
2310014F06Rik	17.3	20.8
2310015A10Rik	204.4	298.7
2310015D24Rik	0	3.2
2310015K22Rik	0	0
2310016D03Rik	0	0
2310016D23Rik	0	0
2310016G11Rik	3.7	9.6
2310020H05Rik	0	0
2310022A10Rik	490.1	632.6
2310022B05Rik	1611.8	2575.3
2310026I22Rik	0	0
2310026L22Rik	10	3.2
2310030A07Rik	0	0
2310030G06Rik	133.3	92.7
2310031A07Rik	336.8	156.6
2310033P09Rik	395.2	714.1
2310034C09Rik	0	0
2310034G01Rik	11	12.8
2310034O05Rik	0	0
2310039H08Rik	197.1	338.7
2310039L15Rik	0	0
2310040G07Rik	42.9	25.6
2310040G24Rik	0	0
2310043L19Rik	0	0
2310043M15Rik	5.5	4.8
2310043O21Rik	0	0
2310043P16Rik	25.6	16
2310044K18Rik	0	0
2310046K23Rik	0	0
2310047D07Rik	3.7	0
2310050C09Rik	0	0
2310057J18Rik	100.4	41.5
2310057M21Rik	765.7	651.8
2310057N15Rik	0	0
2310058D17Rik	56.6	60.7
2310061I04Rik	512	734.9
2310061N02Rik	0	0
2310065F04Rik	0	0
2310067P03Rik	0	0
2310068J16Rik	200.8	174.1
2310069B03Rik	14.6	9.6
2310074N15Rik	1.8	0
2310075C17Rik	0	0
2310079G19Rik	0	0
2310081O03Rik	0	0
2400006E01Rik	0	0
2410002F23Rik	1078.8	1086.4
2410003I16Rik	0	0
2410003L11Rik	0	0
2410004B18Rik	288.4	329.1
2410004I01Rik	0	0
2410004P03Rik	3.7	6.4
2410006H16Rik	715.6	747.7
2410012E07Rik	0	0
2410015M20Rik	1183.8	1389.9
2410017I17Rik	7.3	46.3
2410018L13Rik	5.5	12.8
2410021H03Rik	0	0
2410022M11Rik	73	134.2
2410024N13Rik	0	0
2410080I02Rik	2.7	3.2
2410124H12Rik	0	0
2410131K14Rik	742.9	921.8
2410137M14Rik	0	0
2410141K09Rik	0	0
2410152P15Rik	0	0
2500002B13Rik	99.5	92.7
2500004C02Rik	116.8	201.3
2510002D24Rik	5.5	6.4
2510009E07Rik	1148.2	1035.2
2510016D11Rik	22.8	25.6
2510017J16Rik	45.6	12.8
2510039O18Rik	1413.8	2993.9
2510046G10Rik	46.5	62.3
2600006K01Rik	0	0
2600014E21Rik	1.8	0
2610001A08Rik	12.8	0
2610001J05Rik	1451.2	1028.8
2610002M06Rik	1781.6	822.8
2610005L07Rik	653.5	472.9
2610008E11Rik	962.9	581.5
2610011E03Rik	1.8	0
2610012C04Rik	38.3	16
2610016A17Rik	0	0
2610017A05Rik	16.4	25.6
2610020C07Rik	1346.2	672.6
2610020F03Rik	17.3	0
2610021A01Rik	479.2	250.8
2610024D14Rik	20.1	12.8
2610027F03Rik	0	0
2610027K06Rik	115.9	223.7
2610028D06Rik	21	25.6
2610028E06Rik	0	0
2610028H24Rik	30.1	25.6
2610034O05Rik	1.8	0
2610035D17Rik	317.6	306.7
2610035F20Rik	43.8	75.1
2610037D02Rik	184.4	131
2610042L04Rik	0	0
2610044O15Rik8	232.7	145.4
2610105M22Rik	0	0
2610203C22Rik	152.4	71.9
2610204G07Rik	21	19.2
2610206C17Rik	7.3	6.4
2610300A13Rik	0	0
2610300M13Rik	0	0
2610301B20Rik	354.1	191.7
2610303G11Rik	0	0
2610306M01Rik	107.7	233.2
2610306O10Rik	12.8	16
2610307P16Rik	41.1	28.8
2610316D01Rik	0	0
2610318M16Rik	0	0
2610318N02Rik	197.1	373.8
2610507B11Rik	15415.4	16760.3
2610507I01Rik	35.6	57.5
2610509F24Rik	0	0
2610528A11Rik	0	3.2
2610528J11Rik	0	0
2700012I20Rik	28.3	11.2
2700016F22Rik	470.9	380.2
2700029L08Rik	14.6	16
2700033N17Rik	94	100.6
2700038G22Rik	224.5	180.5
2700046A07Rik	0	0
2700046G09Rik	56.6	124.6
2700049A03Rik	1491.3	1044.8
2700054A10Rik	404.3	401
2700062C07Rik	267.4	188.5
2700068H02Rik	0	0
2700069I18Rik	1.8	12.8
2700078F05Rik	161.5	92.7
2700080J24Rik	3.7	0
2700081O15Rik	728.3	891.5
2700089I24Rik	0	0
2700097O09Rik	303	242.8
2700099C18Rik	314	191.7
2810001G20Rik	107.7	131
2810002D19Rik	180.7	126.2
2810004N23Rik	1180.1	1473
2810006K23Rik	385.2	453.7
2810013P06Rik	113.2	86.3
2810021J22Rik	523.9	325.9
2810025M15Rik	627	694.9
2810029C07Rik	51.1	60.7
2810030D12Rik	0	0
2810032G03Rik	20.1	83.1
2810039B14Rik	47.5	51.1
2810047C21Rik1	0	0
2810049E08Rik	5.5	0
2810402E24Rik	124.1	150.2
2810403D21Rik	256.5	573.5
2810403G07Rik	0	0
2810404F17Rik	0	0
2810404M03Rik	0	0
2810405F15Rik	1.8	6.4
2810405F17Rik	29.2	28.8
2810407A14Rik	1.8	3.2
2810408A11Rik	25.6	28.8
2810408I11Rik	86.7	89.5
2810410L24Rik	73	182.1
2810414N06Rik	16.4	12.8
2810425M01Rik	250.1	282.8
2810428J06Rik	49.3	9.6
2810429I04Rik	237.3	131
2810430I11Rik	20.1	19.2
2810432F15Rik	0	0
2810433D01Rik	0	0
2810442N19Rik	0	0
2810454H06Rik	56.6	41.5
2810455O05Rik	62.1	32
2810457G06Rik	173.4	265.2
2810459M11Rik	0	0
2810468N07Rik	0	0
2810471M01Rik	0	0
2900002M20Rik	0	0
2900005J15Rik	51.1	67.1
2900009J06Rik	0	0
2900011O08Rik	0	0
2900018N21Rik	12.8	9.6
2900022M07Rik	0	0
2900024D18Rik	0	0
2900026A02Rik	0	0
2900027M19Rik	0	0
2900035J10Rik	0	0
2900037B21Rik	0	0
2900040C04Rik	0	0
2900041M22Rik	63.9	95.9
2900042G08Rik	0	0
2900042K21Rik	0	0
2900045O20Rik	0	0
2900052L18Rik	193.5	332.3
2900052N01Rik	0	0
2900057B20Rik	0	0
2900060B14Rik	166.1	169.3
2900060N12Rik	7.3	3.2
2900064F13Rik	0	0
2900064K03Rik	0	0
2900069G24Rik	0	0
2900072N19Rik	0	3.2
2900076A07Rik	105.9	55.9
2900076G11Rik	10	6.4
2900078I11Rik	9.1	3.2
2900079G21Rik	0	0
2900089D17Rik	65.7	54.3
2900092C05Rik	0	0
2900092N22Rik	0	0
2900092O11Rik	0	0
2900093K20Rik	15.5	16
2900097C17Rik	7016.8	5524.4
3000002C10Rik	225.4	402.6
3010001F23Rik	0	0
3010003L21Rik	113.2	186.9
3100002H09Rik	0	0
3100003L05Rik	0	0
3110001I22Rik	151.5	142.2
3110004A20Rik	0	0
3110006O06Rik	7.3	3.2
3110009E18Rik	47.5	19.2
3110009F21Rik	0	0
3110009M11Rik	0	0
3110015C05Rik	0	0
3110018I06Rik	0	0
3110021N24Rik	248.3	218.9
3110031N09Rik	0	0
3110039I08Rik	1.8	0
3110039M20Rik	0	0
3110040M04Rik	0	0
3110040N11Rik	122.3	118.2
3110043J17Rik	0	3.2
3110045C21Rik	95.8	73.5
3110053B16Rik	115	151.8
3110056K07Rik	251.9	140.6
3110062G12Rik	21.9	6.4
3110067C02Rik	11	3.2
3110070M22Rik	11.9	22.4
3110080E11Rik	0	0
3110080O07Rik	29.2	24
3110082I17Rik	305.8	437.7
3110082J24Rik	0	3.2
3110083C13Rik	47.5	35.1
3110099E03Rik	0	0
3200001D21Rik	28.3	30.4
3222401L13Rik	3.7	0
3300002A11Rik	9.1	16
3300002I08Rik	168.8	142.2
3300002P13Rik	0	0
3300005D01Rik	7.3	6.4
3425401B19Rik	1.8	0
3632454L22Rik	17.3	0
3732407C23Rik	0	0
3830403N18Rik	3.7	0
3830406C13Rik	812.3	386.6
3830408C21Rik	43.8	35.1
3830417A13Rik	0	0
3830422I06Rik	0	0
3830432H09Rik	7.3	9.6
3930402G23Rik	25.6	9.6
4430402I18Rik	94.9	94.3
4631405J19Rik	69.4	65.5
4631405K08Rik	0	0
4631422I05Rik	0	0
4632404H12Rik	375.1	249.2
4632404M16Rik	18.3	25.6
4632411P08Rik	9.1	28.8
4632415L05Rik	680.9	540
4632418H02Rik	32.9	22.4
4632427E13Rik	1373.6	760.4
4632428C04Rik	7.3	0
4632432E15Rik	5.5	0
4632433K11Rik	62.1	44.7
4633401B06Rik	14.6	14.4
4731419I09Rik	329.5	528.8
4732414G09Rik	0	0
4732416N19Rik	237.3	134.2
4732419C18Rik	45.6	43.1
4732440D04Rik	95.8	76.7
4732463B04Rik	9.1	3.2
4732465J04Rik	0	0
4732471J01Rik	21.9	20.8
4732487G21Rik	170.7	99.1
4732490B19Rik	1.8	3.2
4732491K20Rik	120.5	102.2
4732496C06Rik	29.2	9.6
4831440D22Rik	175.2	196.5
4831440E17Rik	3.7	3.2
4833403J16Rik	0	0
4833404L02Rik	0	0
4833405L11Rik	0	0
4833407H14Rik	0	0
4833411C07Rik	0	0
4833412C05Rik	0	0
4833412C15Rik	85.8	47.9
4833412K13Rik	58.4	16
4833413E03Rik	1.8	0
4833413G10Rik	167.9	142.2
4833415N18Rik	3.7	0
4833417C18Rik	12.8	16
4833418N02Rik	27.4	35.1
4833418N17Rik	0	0
4833419F23Rik	36.5	25.6
4833419O12Rik	0	0
4833420G17Rik	1676.6	1254.1
4833421G17Rik	16.4	12.8
4833421K07Rik	0	0
4833422C13Rik	108.6	76.7
4833422M21Rik	0	0
4833423E24Rik	0	0
4833427F10Rik	0	0
4833427G06Rik	0	0
4833428L15Rik	0	0
4833439L19Rik	2949.8	2628
4833445I07Rik	16.4	41.5
4921501E09Rik	0	0
4921501I09Rik	31	22.4
4921504A21Rik	21.9	19.2
4921504E06Rik	0	0
4921507G05Rik	1.8	3.2
4921507P07Rik	10	3.2
4921508D12Rik	0	0
4921508M14Rik	0	0
4921509A06Rik	0.9	6.4
4921509C19Rik	0	0
4921509O07Rik	0	0
4921511C10Rik	26.5	25.6
4921511C20Rik	0	0
4921511E07Rik	0	0
4921511I17Rik	34.7	32
4921511M17Rik	0	0
4921513H07Rik	0	0
4921513I03Rik	1.8	3.2
4921513I08Rik	0	0
4921514A10Rik	959.2	1575.2
4921515E04Rik	0	0
4921515L22Rik	71.2	19.2
4921516A02Rik	1291.5	1479.4
4921517D16Rik	10	3.2
4921517D22Rik	0	0
4921518K17Rik	3.7	3.2
4921520N01Rik	0	0
4921521D15Rik	0	0
4921522A10Rik	1.8	0
4921522P10Rik	60.2	16
4921523L03Rik	152.4	121.4
4921524J17Rik	518.4	440.9
4921524L21Rik	0	0
4921525O09Rik	0	3.2
4921527H02Rik	0	0
4921528I07Rik	9.1	0
4921529L05Rik	1.8	0
4921530L21Rik	0	0
4921531C22Rik	73	92.7
4921531P14Rik	0	0
4921534A09Rik	5.5	0
4921534H16Rik	0	0
4921536K21Rik	96.7	140.6
4921539E11Rik	0	0
4921539H07Rik	0	0
4922502D21Rik	0	0
4922502N22Rik	0	0
4930401A07Rik	0	0
4930401C15Rik	1.8	0
4930401G09Rik	0	3.2
4930401O10Rik	0	0
4930401O12Rik	0	0
4930402C01Rik	0	0
4930402D18Rik	0	0
4930402F06Rik	0	0
4930402F11Rik	0	0
4930402H05Rik	0	0
4930402H24Rik	1285.1	1413.9
4930402K13Rik	0	0
4930403D09Rik	0	0
4930403O18Rik	0	0
4930403P22Rik	5.5	6.4
4930404A05Rik	0	0
4930404A12Rik	735.6	437.7
4930404H11Rik	1.8	0
4930404H24Rik	0	0
4930404I05Rik	245.5	127.8
4930404I20Rik	0	0
4930404K13Rik	0	0
4930404N11Rik	228.2	517.6
4930404O17Rik	0	0
4930405A10Rik	0	0
4930405A21Rik	11	16
4930405D01Rik	0	0
4930405D11Rik	0	0
4930405G09Rik	0	0
4930405H06Rik	0	0
4930405J17Rik	0	0
4930405L22Rik	0	0
4930405N21Rik	0	0
4930405O22Rik	42.9	30.4
4930406D18Rik	0	0
4930407G08Rik	0	0
4930407I10Rik	0	0
4930407I19Rik	0	0
4930408K08Rik	0	0
4930408O17Rik	22.8	35.1
4930412B13Rik	0	0
4930412C18Rik	0	3.2
4930412E21Rik	0	0
4930412F09Rik	0	0
4930412F12Rik	25.6	25.6
4930412L05Rik	0	0
4930412M03Rik	96.7	126.2
4930412O13Rik	0	0
4930413E15Rik	0	0
4930413F20Rik	0	0
4930413G21Rik	28.3	36.7
4930414F18Rik	0	0
4930414N06Rik	225.4	116.6
4930415C11Rik	0	0
4930415H17Rik	1.8	0
4930415L06Rik	0	0
4930415O20Rik	0	3.2
4930417H01Rik	41.1	38.3
4930417O13Rik	0	0
4930417O22Rik	0	0
4930419G24Rik	0	0
4930420G21Rik	1.8	0
4930420N18Rik	0	0
4930421C12Rik	0	0
4930421P07Rik	0	0
4930422C21Rik	0	0
4930422I22Rik	0	0
4930422M22Rik	14.6	3.2
4930423C22Rik	0	0
4930423D22Rik	0	0
4930423D24Rik	0	0
4930423M02Rik	0	0
4930425K10Rik	0	0
4930425K24Rik	0	0
4930425L21Rik	0	0
4930425O10Rik	0	0
4930425P05Rik	0	0
4930426D05Rik	0	0
4930426I24Rik	10	3.2
4930426L09Rik	3.7	19.2
4930428D20Rik	0	0
4930428E07Rik	0	0
4930428N03Rik	0	0
4930428O21Rik	0	0
4930429C20Rik	0	0
4930429D17Rik	0	0
4930429F24Rik	139.6	79.9
4930429H19Rik	0	0
4930429P21Rik	0	3.2
4930430A15Rik	0	0
4930430E12Rik	1.8	0
4930430F08Rik	628.8	385
4930430F21Rik	0	0
4930430O22Rik	0	6.4
4930431F10Rik	0	0
4930431F12Rik	0	0
4930431L21Rik	0	0
4930431P03Rik	0	0
4930431P19Rik	21.9	22.4
4930431P22Rik	0	0
4930432B10Rik	11.9	6.4
4930432E11Rik	0	6.4
4930432H08Rik	0	0
4930432J09Rik	0	0
4930432K21Rik	327.7	317.9
4930432L08Rik	0	0
4930432M17Rik	0	0
4930432O09Rik	0	0
4930433B08Rik	0	0
4930433E05Rik	0	0
4930433I11Rik	0	0
4930433J02Rik	0	0
4930433N12Rik	0	0
4930434B07Rik	1.8	0
4930434F21Rik	0	0
4930434J06Rik	0	0
4930434O05Rik	0	0
4930435C17Rik	0	0
4930435E12Rik	0	0
4930435F18Rik	0	0
4930435M08Rik	673.6	321.1
4930435N07Rik	0	0
4930437M23Rik	0	0
4930438A08Rik	0	8
4930438E09Rik	0	0
4930439A04Rik	3.7	3.2
4930439D14Rik	0	0
4930440C22Rik	0	0
4930440I19Rik	0	0
4930441H08Rik	0	0
4930441J16Rik	0	0
4930442G10Rik	3.7	6.4
4930442G15Rik	0	0
4930442H23Rik	68.5	70.3
4930442J19Rik	0	0
4930442L01Rik	0	0
4930442P19Rik	0	0
4930443G03Rik	0	0
4930443O20Rik	21.9	17.6
4930444A19Rik	52	35.1
4930444E06Rik	3.7	9.6
4930444F02Rik	7.3	12.8
4930444G20Rik	0	0
4930444K16Rik	0	0
4930444M15Rik	0	0
4930444P10Rik	0	0
4930445B16Rik	0	0
4930445E18Rik	0	0
4930445N06Rik	0	0
4930445N08Rik	0	0
4930445N18Rik	14.6	3.2
4930447A16Rik	20.1	9.6
4930447C04Rik	0	0
4930447C11Rik	0	0
4930447F04Rik	1.8	0
4930447F24Rik	56.6	57.5
4930447J18Rik	0	0
4930447K03Rik	3.7	0
4930447M23Rik	1.8	9.6
4930447N08Rik	7.3	3.2
4930448A20Rik	0	0
4930448C13Rik	0	0
4930448D08Rik	0	0
4930448E22Rik	0	0
4930448F12Rik	0	0
4930448H16Rik	0.9	0
4930448I06Rik	0	0
4930448I18Rik	0	0
4930448K20Rik	0	0
4930449A18Rik	0	0
4930449C09Rik	1.8	3.2
4930449E01Rik	0	0
4930449E18Rik	0	0
4930449I04Rik	3.7	0
4930449I24Rik	0	0
4930451E10Rik	27.4	19.2
4930451G09Rik	14.6	35.1
4930451I11Rik	0	0
4930452A19Rik	0	0
4930452B06Rik	0	0
4930452G13Rik	0	0
4930452L12Rik	0	0
4930452N14Rik	0	0
4930453C13Rik	22.8	19.2
4930453H23Rik	0	0
4930453L07Rik	0	0
4930453N24Rik	1616.4	827.5
4930453O03Rik	0	0
4930455B14Rik	0	0
4930455C13Rik	202.6	266.8
4930455D15Rik	4.6	9.6
4930455G09Rik	60.2	73.5
4930455H04Rik	0	0
4930455J16Rik	0	0
4930455M05Rik	0	0
4930456G14Rik	0	0
4930456L15Rik	0	0
4930458A03Rik	0	0
4930458B22Rik	0	0
4930458D05Rik	3.7	9.6
4930458K08Rik	0	0
4930459C07Rik	0	0
4930459L07Rik	0	0
4930461C15Rik	0	3.2
4930461G14Rik	0	0
4930463O16Rik	1.8	0
4930465I24Rik	0	0
4930465K09Rik	0	0
4930465K10Rik	12.8	20.8
4930465M20Rik	0	0
4930466I24Rik	0	0
4930466K18Rik	29.2	3.2
4930467D21Rik	0	0
4930467E23Rik	1.8	0
4930467J12Rik	0	0
4930467K11Rik	0	3.2
4930469B13Rik	0	0
4930469K13Rik	0.9	0
4930470B04Rik	0	0
4930470G03Rik	389.7	381.8
4930470H14Rik	1.8	0
4930470O06Rik	0	0
4930470P17Rik	0	0
4930471C04Rik	0	0
4930471C06Rik	0	0
4930471D02Rik	0	0
4930471E15Rik	0	0
4930471E19Rik	17.3	9.6
4930471G03Rik	0	0
4930471G24Rik	0	0
4930471M09Rik	7.3	9.6
4930473A02Rik	427.1	442.5
4930473D10Rik	0	0
4930473H19Rik	48.4	62.3
4930473O22Rik	0	0
4930474B08Rik	0	0
4930474H06Rik	41.1	41.5
4930474H20Rik	0	0
4930474M22Rik	0	0
4930474N05Rik	0	0
4930474N09Rik	0	0
4930477E14Rik	0	0
4930477G07Rik	0	0
4930477N07Rik	0	0
4930477O15Rik	0	0
4930478E11Rik	0	0
4930478K11Rik	9.1	33.5
4930478L05Rik	0	0
4930478M09Rik	0	0
4930478M13Rik	10	0
4930478P22Rik	0	0
4930479D17Rik	7.3	0
4930479H17Rik	0	0
4930480C01Rik	0	0
4930480E11Rik	0	0
4930480G23Rik	0	0
4930480K02Rik	0	0
4930480K15Rik	0	0
4930480K23Rik	89.4	41.5
4930480M12Rik	0	0
4930481A15Rik	53.8	49.5
4930481B07Rik	20.1	19.2
4930483J18Rik	0	0
4930483K19Rik	190.8	377
4930483O08Rik	0	0
4930484H19Rik	0	0
4930486F22Rik	2.7	3.2
4930486I03Rik	5.5	3.2
4930486L24Rik	0	0
4930486N12Rik	0	0
4930487D11Rik	0	0
4930488B22Rik	0	0
4930488L21Rik	73.9	95.9
4930488N15Rik	0	0
4930488N24Rik	0	0
4930500F04Rik	0	0
4930500F10Rik	9.1	3.2
4930500H12Rik	0	0
4930500L23Rik	0	0
4930500M09Rik	66.6	223.7
4930502A04Rik	0	0
4930502C17Rik	0	0
4930502E09Rik	21.9	6.4
4930502E18Rik	0	0
4930503B20Rik	5.5	1.6
4930503E14Rik	0	0
4930503E24Rik	0	3.2
4930503F20Rik	0	0
4930503H13Rik	0	0
4930503L19Rik	1006.7	600.7
4930503O07Rik	0.9	0
4930504C09Rik	0	0
4930504D19Rik	0	0
4930505A04Rik	0	3.2
4930505G20Rik	0	0
4930505K13Rik	0	0
4930505K14Rik	0	0
4930505M18Rik	0	0
4930505N22Rik	3.7	8
4930505O20Rik	0	0
4930506C21Rik	535.8	247.6
4930507D05Rik	32.9	87.9
4930507D10Rik	0	0
4930509E16Rik	74.8	62.3
4930509G22Rik	20.1	25.6
4930509H03Rik	40.2	41.5
4930509J09Rik	0	0
4930509K18Rik	0	0
4930510E17Rik	0	0
4930511A02Rik	0	0
4930511E03Rik	0	0
4930511J24Rik	0	0
4930511M06Rik	0	0
4930511O05Rik	0	0
4930512B01Rik	140.6	71.9
4930512H18Rik	1.8	0
4930512J16Rik	5.5	9.6
4930512M02Rik	0	0
4930512P04Rik	11	0
4930513D17Rik	0	0
4930513L16Rik	5.5	0
4930513N10Rik	178.9	217.3
4930513N20Rik	17.3	28.8
4930513O06Rik	0	0
4930515B02Rik	0	0
4930515G01Rik	37.4	35.1
4930515G13Rik	0	0
4930515G16Rik	0	0
4930515L19Rik	0	0
4930516B21Rik	66.6	39.9
4930516K23Rik	0	0
4930517E11Rik	0	0
4930517E14Rik	46.5	71.9
4930517G19Rik	93.1	54.3
4930517J16Rik	0	0
4930517L18Rik	0	0
4930517M08Rik	0	0
4930517O19Rik	23.7	8
4930518C09Rik	5.5	0
4930518I15Rik	23.7	6.4
4930518I17Rik	0	0
4930518J20Rik	0	0
4930518J21Rik	0	0
4930518P08Rik	0	0
4930519A11Rik	0	0
4930519D14Rik	0	0
4930519E07Rik	0	0
4930519F09Rik	0	0
4930519F16Rik	0	0
4930519F24Rik	0	0
4930519G04Rik	0	3.2
4930519H02Rik	0	0
4930519K11Rik	0	0
4930519L02Rik	0	0
4930519P11Rik	0	9.6
4930520K02Rik	0	0
4930520M14Rik	7.3	16
4930520O04Rik	82.1	43.1
4930520P13Rik	0	0
4930521E06Rik	63.9	22.4
4930521O17Rik	0	0
4930522H14Rik	0	0
4930522L14Rik	97.7	27.2
4930522N08Rik	0	0
4930522O17Rik	0	0
4930523C07Rik	0	0
4930523O13Rik	0	0
4930524B15Rik	0	0
4930524B17Rik	0	0
4930524C18Rik	0	0
4930524J08Rik	16.4	57.5
4930524N10Rik	0	0
4930524O05Rik	1.8	0
4930524O07Rik	399.8	349.9
4930524O08Rik	0	0
4930525C09Rik	0	0
4930525G20Rik	27.4	3.2
4930526A20Rik	70.3	147
4930526F13Rik	0	0
4930526H09Rik	0	0
4930526L06Rik	0	0
4930526M16Rik	0	0
4930527A07Rik	0	0
4930527B05Rik	0	0
4930527E20Rik	0	6.4
4930527F14Rik	1.8	0
4930527J03Rik	0	0
4930528D03Rik	3.7	0
4930528G23Rik	0	0
4930528H21Rik	0	0
4930528J11Rik	87.6	33.5
4930528P14Rik	0	0
4930529C04Rik	36.5	60.7
4930529I22Rik	0	0
4930529K09Rik	0	0
4930529N20Rik	0	0
4930532G15Rik	18.3	12.8
4930532I03Rik	0	0
4930532M18Rik	0	0
4930533B01Rik	71.2	70.3
4930533D04Rik	0	0
4930533I22Rik	1.8	0
4930533K18Rik	57.5	67.1
4930533L02Rik	0	0
4930533N22Rik	0	0
4930533P14Rik	0	0
4930534D22Rik	37.4	44.7
4930534H03Rik	0	0
4930534H18Rik	1.8	0
4930535E02Rik	0	0
4930535G08Rik	0	0
4930535I16Rik	166.1	341.9
4930535L15Rik	84.9	97.5
4930535O05Rik	0	0
4930537H20Rik	103.1	215.7
4930538E20Rik	21.9	11.2
4930538L07Rik	0	0
4930539C22Rik	0	0
4930539E08Rik	0	0
4930539J05Rik	199	289.2
4930539M17Rik	1.8	0
4930540E01Rik	0	0
4930540I17Rik	0	0
4930540M03Rik	0	0
4930540M05Rik	5.5	3.2
4930542C12Rik	0	0
4930542C16Rik	0	0
4930542D17Rik	0	0
4930543E12Rik	0	0
4930543I03Rik	0	0
4930543I11Rik	0	0
4930543K20Rik	0	0
4930543N07Rik	0	0
4930544D05Rik	5.5	3.2
4930544F09Rik	8.2	25.6
4930544G11Rik	0	0
4930544I03Rik	0	0
4930544L04Rik	0	0
4930544M13Rik	0	0
4930545H06Rik	0	0
4930545L08Rik	0	0
4930545L23Rik	0	0
4930546C10Rik	0	0
4930546K05Rik	0	0
4930547E08Rik	5.5	3.2
4930547E14Rik	3.7	3.2
4930547H16Rik	0	0
4930547M16Rik	7.3	9.6
4930548G14Rik	0	0
4930548H24Rik	27.4	6.4
4930548J01Rik	0	0
4930548K13Rik	0	0
4930549C15Rik	26.5	12.8
4930549G23Rik	233.6	170.9
4930549P19Rik	0	0
4930550C14Rik	12.8	6.4
4930550C17Rik	0	0
4930550L24Rik	0	0
4930551I15Rik	0	0
4930551I23Rik	0	0
4930551L18Rik	0	0
4930551O13Rik	51.1	76.7
4930552P12Rik	18.3	19.2
4930553E22Rik	0	0
4930553I04Rik	0	0
4930553I21Rik	5.5	3.2
4930553J12Rik	0	0
4930553M12Rik	0	0
4930553P18Rik	1.8	0
4930554C24Rik	0	0
4930554G22Rik	0	0
4930554G24Rik	0	0
4930554H23Rik	0	0
4930555A03Rik	0	0
4930555B11Rik	18.3	12.8
4930555B12Rik	0	0
4930555F03Rik	0	0
4930555G01Rik	0	0
4930555G07Rik	0	0
4930555G21Rik	0	0
4930555K19Rik	0	0
4930555M17Rik	0	0
4930555O08Rik	0	0
4930556C24Rik	0	0
4930556G01Rik	0	0
4930556G22Rik	0	0
4930556H04Rik	12.8	6.4
4930556I23Rik	0	0
4930556J02Rik	3.7	3.2
4930556J24Rik	286.6	538.4
4930556L07Rik	0	0
4930556M19Rik	29.2	32
4930556N09Rik	0	0
4930556N13Rik	17.3	27.2
4930557B06Rik	0	0
4930557F08Rik	0	0
4930557F10Rik	0	0
4930557J02Rik	1.8	0
4930557K07Rik	56.6	39.9
4930558C23Rik	0	0
4930558F17Rik	0	0
4930558G05Rik	0	0
4930558J18Rik	102.2	47.9
4930558J22Rik	3683.6	3511.5
4930558K02Rik	0	0
4930558N11Rik	0	3.2
4930559C10Rik	0	0
4930560O18Rik	11	25.6
4930562A09Rik	0	0
4930562C15Rik	12.8	12.8
4930562D21Rik	1.8	0
4930562F07Rik	0	0
4930562F17Rik	0	0
4930563E18Rik	0	0
4930563E22Rik	3.7	22.4
4930563F08Rik	0	0
4930563H07Rik	0	0
4930563I02Rik	0	0
4930563J15Rik	7.3	6.4
4930563M21Rik	9.1	0
4930563N14Rik	0	0
4930564D02Rik	0	0
4930565D16Rik	0	0
4930565N06Rik	61.2	19.2
4930566F21Rik	53.8	87.9
4930566N20Rik	1.8	0
4930567H12Rik	0	0
4930567H17Rik	0	0
4930567J20Rik	0	0
4930567K12Rik	0	0
4930567K20Rik	2.7	0
4930568A12Rik	0	0
4930568A13Rik	0	0
4930568D16Rik	0	0
4930568E12Rik	0	0
4930568G15Rik	0	0
4930569F06Rik	0	0
4930570B17Rik	0	0
4930570D08Rik	0	0
4930570E03Rik	0	0
4930570G19Rik	7.3	6.4
4930570N18Rik	0	0
4930571K23Rik	0	0
4930571N24Rik	0	0
4930572G02Rik	0	0
4930572K03Rik	0	0
4930572O03Rik	0	0
4930572O13Rik	0	0
4930573C08Rik	0	0
4930573C15Rik	0	0
4930573H18Rik	0	0
4930573I07Rik	0	0
4930577H14Rik	0	0
4930577N17Rik	91.3	140.6
4930578C19Rik	0	0
4930578E11Rik	0	0
4930578G10Rik	0	0
4930578I06Rik	0	0
4930578I07Rik	0	0
4930578M01Rik	11.9	16
4930578M07Rik	1.8	3.2
4930578N18Rik	0	0
4930579C12Rik	1.8	0
4930579D07Rik	0	0
4930579D09Rik	0	0
4930579F01Rik	0	0
4930579G18Rik	241	290.8
4930579G24Rik	669.9	607.1
4930579H20Rik	0	0
4930579J19Rik	0	0
4930579K19Rik	3.7	3.2
4930579M01Rik	0	0
4930579O11Rik	5.5	0
4930579P08Rik	0	0
4930580E04Rik	0	3.2
4930581F22Rik	433.5	391.4
4930583I09Rik	0	0
4930583K01Rik	0	0
4930583P06Rik	0	0
4930584E12Rik	0	0
4930584F24Rik	0	0
4930586N03Rik	54.8	39.9
4930587A21Rik	1.8	0
4930587E11Rik	0	0
4930588D02Rik	0	0
4930588G17Rik	17.3	35.1
4930588J15Rik	0	0
4930588K23Rik	0	0
4930589L23Rik	0	6.4
4930589O11Rik	1.8	6.4
4930589P08Rik	0	3.2
4930590H14Rik	0	0
4930590J08Rik	82.1	51.1
4930590L14Rik	0	0
4930590L20Rik	0	0
4930591A17Rik	0	0
4930591E09Rik	0	0
4930592A05Rik	0	0
4930592C13Rik	1.8	0
4930593A02Rik	0	0
4930593C16Rik	0	0
4930594C11Rik	56.6	63.9
4930594M17Rik	0	0
4930594M22Rik	120.5	89.5
4930594O21Rik	0	0
4930595D18Rik	21.9	9.6
4930595L18Rik	0	0
4930595M18Rik	0	0
4930595O18Rik	0	0
4930596D02Rik	0	0
4930596I21Rik	26.5	6.4
4930597A21Rik	0	0
4930597G03Rik	0	0
4930597L12Rik	5.5	12.8
4930597O21Rik	70.3	86.3
4930598A11Rik	5.5	3.2
4930598F16Rik	0	0
4930598N05Rik	0	0
4930599A14Rik	0	0
4930599N23Rik	88.5	49.5
4930599N24Rik	9.1	12.8
4931400O07Rik	0	0
4931403E22Rik	10	16
4931403G20Rik	115.9	84.7
4931406B18Rik	0	0
4931406C07Rik	1432	1254.1
4931406G06Rik	0	6.4
4931406P16Rik	3468.2	3011.4
4931407E12Rik	3.7	0
4931408C20Rik	0	0
4931409K22Rik	13.7	28.8
4931412I15Rik	0	0
4931413I07Rik	0	0
4931413K12Rik	29.2	43.1
4931414P19Rik	197.1	276.4
4931415C17Rik	3.7	6.4
4931417E11Rik	0	0
4931419H13Rik	0	0
4931420L22Rik	0	0
4931422A03Rik	94.9	71.9
4931423N10Rik	4.6	0
4931428F04Rik	120.5	131
4931428L18Rik	0	0
4931429L15Rik	3.7	0
4931429P17Rik	0	0
4931431B13Rik	0	0
4931431C16Rik	47.5	47.9
4931440F15Rik	29.2	38.3
4931440J10Rik	7.3	9.6
4931440P22Rik	137.8	290.8
4932411K12Rik	0	0
4932411N23Rik	0	0
4932412D23Rik	0	0
4932413F04Rik	1.8	0
4932414J04Rik	0	3.2
4932414N04Rik	0	0
4932415D10Rik	1.8	3.2
4932415M13Rik	1.8	0
4932416K20Rik	0	3.2
4932422M17Rik	157	207.7
4932429P05Rik	0	0
4932430I15Rik	5.5	0
4932431L22Rik	0	0
4932431P20Rik	0	0
4932435O22Rik	0	0
4932438A13Rik	5626.7	3172.8
4932438H23Rik	5.5	9.6
4932441J04Rik	718.3	1466.6
4932442E05Rik	220	255.6
4932443L11Rik	46.5	91.1
4932702P03Rik	162.5	276.4
4933400A11Rik	7.3	0
4933400B14Rik	0	0
4933400C23Rik	0	0
4933400F21Rik	83.1	84.7
4933400L20Rik	0	0
4933401B06Rik	0	0
4933401D09Rik	0	0
4933401H06Rik	0	0
4933401J01Rik	0	0
4933402C05Rik	0	0
4933402C06Rik	0	0
4933402D24Rik	16.4	3.2
4933402E13Rik	0	0
4933402J07Rik	0	0
4933402J10Rik	0	0
4933402J15Rik	0	0
4933402N03Rik	0	0
4933402N22Rik	0	0
4933403L11Rik	0	0
4933403O08Rik	0	0
4933404G15Rik	0	0
4933404I11Rik	0	0
4933404K08Rik	0	0
4933404K13Rik	0	0
4933404O12Rik	231.8	258.8
4933405D12Rik	1.8	0
4933405E24Rik	0	0
4933405L10Rik	31.9	102.2
4933405O20Rik	0	0
4933406B15Rik	0	0
4933406B17Rik	0	0
4933406C10Rik	15.5	9.6
4933406D12Rik	0	0
4933406F09Rik	0	0
4933406G16Rik	0	0
4933406I18Rik	0	0
4933406J09Rik	0	0
4933406J10Rik	17.3	9.6
4933406K04Rik	0	0
4933406L23Rik	5.5	9.6
4933406M09Rik	3.7	3.2
4933406P04Rik	31	12.8
4933407E24Rik	0	0
4933407I05Rik	1.8	3.2
4933407I08Rik	0	0
4933407K13Rik	260.1	174.1
4933407L21Rik	0	0
4933408A14Rik	0	0
4933408B17Rik	12.8	6.4
4933408J17Rik	23.7	35.1
4933408N05Rik	0	0
4933409D19Rik	1.8	0
4933409F18Rik	0	0
4933409G03Rik	0	0
4933411E02Rik	0	0
4933411E06Rik	0	0
4933411E08Rik	0	0
4933411G06Rik	0	0
4933411K16Rik	29.2	33.5
4933411O13Rik	0	0
4933412A08Rik	44.7	100.6
4933412E12Rik	49.3	28.8
4933412E24Rik	0	0
4933412L11Rik	1.8	6.4
4933412O06Rik	0	0
4933413C19Rik	14.6	6.4
4933413J09Rik	16.4	16
4933413L06Rik	3.7	3.2
4933414I15Rik	0	0
4933415A04Rik	70.3	92.7
4933415F23Rik	0	0
4933415J04Rik	0	0
4933416C03Rik	0	0
4933416E03Rik	0	0
4933416E14Rik	0	0
4933416I08Rik	0	0
4933416M07Rik	59.3	28.8
4933416O17Rik	0	0
4933417A18Rik	0	0
4933417C20Rik	27.4	3.2
4933417D19Rik	16.4	25.6
4933417E11Rik	0	0
4933417G07Rik	7.3	9.6
4933417O13Rik	0	0
4933421A08Rik	0	0
4933421D24Rik	20.1	12.8
4933421I07Rik	0	0
4933421O10Rik	127.8	89.5
4933422A05Rik	1.8	0
4933423L19Rik	0	0
4933423P22Rik	114.1	89.5
4933424G06Rik	1.8	3.2
4933424H11Rik	0	0
4933424L21Rik	11	17.6
4933424M12Rik	0	0
4933424N20Rik	0	0
4933425B07Rik	0	0
4933425D22Rik	0	0
4933425L06Rik	0	0
4933425M03Rik	0	0
4933426B08Rik	7.3	12.8
4933426K07Rik	12.8	6.4
4933427D06Rik	0	0
4933427D14Rik	452.7	506.4
4933427E11Rik	0	0
4933427E13Rik	0	0
4933427G23Rik	103.1	127.8
4933427I04Rik	0	0
4933427I22Rik	0	0
4933427J07Rik	0	0
4933428C19Rik	0	0
4933428G20Rik	74.8	148.6
4933428M09Rik	0	0
4933428P19Rik	42	145.4
4933429H19Rik	109.5	76.7
4933429O19Rik	0	0
4933430A20Rik	0	0
4933430H06Rik	0	0
4933430H16Rik	0	0
4933430I17Rik	35.6	63.9
4933430L12Rik	2.7	1.6
4933430M04Rik	0	0
4933430N04Rik	0	0
4933431C10Rik	41.1	44.7
4933431E20Rik	1140.9	901
4933431G14Rik	23.7	22.4
4933431J24Rik	0	0
4933431K14Rik	50.2	52.7
4933431K23Rik	0	0
4933431M02Rik	0	0
4933432G23Rik	0	0
4933432I03Rik	0	0
4933432I09Rik	1.8	3.2
4933432K03Rik	0	0
4933433F19Rik	0	0
4933433G08Rik	0	0
4933433G15Rik	35.6	35.1
4933433G19Rik	260.1	225.3
4933433N18Rik	0	0
4933434E20Rik	2009.7	1766.9
4933434M16Rik	0	0
4933435F18Rik	0	0
4933435G04Rik	0	0
4933436E23Rik	0	0
4933436F18Rik	0	0
4933436H12Rik	0	0
4933436I01Rik	0	0
4933436I20Rik	0	0
4933436N17Rik	1.8	0
4933436P19Rik	1.8	0
4933437G19Rik	9.1	3.2
4933438A12Rik	0	0
4933438B17Rik	0	0
4933438K21Rik	1.8	0
4933439C10Rik	115.9	110.2
4933439J24Rik	0	0
4933439K11Rik	0	0
4933439N06Rik	0	0
4933439N14Rik	0	0
4933440J02Rik	9.1	3.2
4933440M02Rik	0	3.2
4933440N22Rik	863.4	1596
5031410I06Rik	0	0
5031415H12Rik	0	3.2
5031425E22Rik	626.1	961.7
5031425F14Rik	3.7	6.4
5031434C07Rik	0	0
5031434O11Rik	51.1	121.4
5031439G07Rik	7265.9	11192.7
5033403F01Rik	9.1	19.2
5033403H07Rik	0	0
5033404E19Rik	0	0
5033406O09Rik	11	19.2
5033417F24Rik	3.7	6.4
5033421B08Rik	51.1	27.2
5033423K11Rik	0	0
5033424D13Rik	14.6	9.6
5033425B01Rik	0	0
5033426E14Rik	0	0
5033426O07Rik	0	0
5033428I22Rik	0	0
5033430I15Rik	40.2	47.9
5330406M23Rik	228.2	147
5330409N07Rik	0	0
5330411J11Rik	1.8	0
5330411O13Rik	13.7	28.8
5330413D20Rik	0	0
5330413P13Rik	0	0
5330416C01Rik	5.5	6.4
5330417C22Rik	47.5	57.5
5330417H12Rik	1.8	6.4
5330425B07Rik	0	0
5330426L24Rik	0	3.2
5330429C05Rik	0	0
5330431K02Rik	16.4	3.2
5330434G04Rik	0	0
5330437M03Rik	0	0
5330438D12Rik	80.3	73.5
5330438I03Rik	0	0
5330439A09Rik	0	0
5330439B14Rik	0	0
5330439K02Rik	1.8	12.8
5330439M10Rik	1.8	0
5430400D12Rik	12.8	16
5430401F13Rik	0	0
5430401H09Rik	0	0
5430402E10Rik	0	0
5430402O13Rik	12.8	16
5430402P08Rik	0	0
5430403G16Rik	40.2	12.8
5430403N17Rik	0	0
5430405H02Rik	1467.6	1822.8
5430414B19Rik	21	9.6
5430416N02Rik	374.2	386.6
5430419D17Rik	0	0
5430420F09Rik	84	51.1
5430421F17Rik	0	0
5430425E15Rik	0	0
5430425K12Rik	0	0
5430427M07Rik	19.2	3.2
5430427N15Rik	0	0
5430427O19Rik	0	0
[truncated: 54,423 more rows]

## Sheet: T cell expression
	Gene	T_0uMSTM	T_2uMSTM	T_Diff	T_Type
16	1110002E22Rik	1.6	0.1	-4	Down
102	1700040D17Rik	6	1.9	-1.65896	Down
554	6330408M09Rik	13.3	6.6	-1.01089	Down
656	A130023I24Rik	29.4	13	-1.1773	Down
692	A430105J06Rik	23.5	11.2	-1.06916	Down
704	A530083M17Rik	115.8	54.6	-1.08466	Down
994	Abca17	25.7	11.2	-1.19827	Down
1116	Acsl6	6.7	1.9	-1.81816	Down
1554	Apln	4.5	0.1	-5.49185	Down
1997	B430203G13Rik	8.9	0.1	-6.47573	Down
2749	Cd36	3	0.1	-4.90689	Down
2757	Cd40	3.8	0.1	-5.24793	Down
2828	Cdh10	26.5	11.2	-1.24249	Down
3196	Clu	22.1	3.8	-2.53998	Down
3295	Col6a4	1.6	0.1	-4	Down
3645	D330045A20Rik	9.6	0.1	-6.58496	Down
4626	F5	43.3	1.9	-4.5103	Down
4937	Fhl1	8.9	1.9	-2.22781	Down
5000	Fndc3c1	11.8	3.8	-1.63472	Down
5059	Fstl1	15.5	7.5	-1.04731	Down
5161	Garnl3	58.7	21.3	-1.46251	Down
5644	Gm12286	11.8	3.8	-1.63472	Down
5691	Gm12630	53.5	24.1	-1.15051	Down
5902	Gm14168	27.2	5.6	-2.28011	Down
6151	Gm15929	63.1	20.4	-1.62907	Down
6541	Gm19409	71.1	22.3	-1.67281	Down
6544	Gm1947	11.8	5.6	-1.07529	Down
6621	Gm20492	22.1	8.4	-1.39559	Down
6658	Gm20658	15.5	3.8	-2.0282	Down
6797	Gm22751	16.2	5.6	-1.5325	Down
6953	Gm24492	60.1	28.7	-1.06631	Down
7284	Gm26801	17.7	0.1	-7.46761	Down
7415	Gm27881	41.1	12.1	-1.76413	Down
7550	Gm29642	27.2	13	-1.0651	Down
7757	Gm37135	24.3	12.1	-1.00595	Down
8129	Gm42428	4.5	1.9	-1.24393	Down
8305	Gm43088	33.8	16.7	-1.01718	Down
8379	Gm43401	45.5	16.7	-1.44602	Down
9265	Gm48957	16.2	5.6	-1.5325	Down
9806	Gm960	7.4	1	-2.88753	Down
9972	Gpm6a	8.9	0.1	-6.47573	Down
10081	Gstm1	33.8	16.7	-1.01718	Down
10153	H2-Aa	25.7	7.5	-1.77681	Down
10697	Igha	4.5	1.9	-1.24393	Down
10744	Il17re	79.9	37	-1.11067	Down
11599	Lgr4	32.3	13	-1.31302	Down
11779	Ltbp1	20.6	1.9	-3.43857	Down
12230	Mapk13	2.3	0.1	-4.52356	Down
12558	Mir1a-2	15.5	6.6	-1.23173	Down
12559	Mir1b	15.5	7.5	-1.04731	Down
12785	Mmp12	1.6	0.1	-4	Down
12793	Mmp25	81.4	31.5	-1.36968	Down
12795	Mmrn1	36.7	0.1	-8.51964	Down
13143	Myom1	30.8	9.3	-1.72763	Down
13340	Nectin4	22.8	9.3	-1.29373	Down
13580	Nrgn	14.7	5.6	-1.39232	Down
13780	Oit3	26.5	11.2	-1.24249	Down
13870	P2rx1	22.8	3.8	-2.58496	Down
14123	Pdpn	4.5	1.9	-1.24393	Down
14411	Plau	6	1.9	-1.65896	Down
14627	Ppbp	145	3.8	-5.25391	Down
14663	Ppm1n	4.5	0.1	-5.49185	Down
14723	Ppp4r4	6.7	1.9	-1.81816	Down
14952	Ptafr	1.6	0.1	-4	Down
15067	Qpct	13.3	5.6	-1.24793	Down
15430	Ramp1	79.9	37.9	-1.076	Down
15460	Rapgefl1	20.6	7.5	-1.45768	Down
15659	Rgs9	17.7	6.6	-1.42321	Down
16148	Rtl5	16.2	5.6	-1.5325	Down
16383	Selenom	32.3	15.8	-1.03161	Down
16833	Slc6a4	22.8	3.8	-2.58496	Down
16874	Slmapos2	20.6	9.3	-1.14734	Down
17180	Sox13	36.7	7.5	-2.29082	Down
17193	Sp6	29.4	13	-1.1773	Down
17251	Spns3	17.7	5.6	-1.66025	Down
17561	Syt1	1.6	0.1	-4	Down
17564	Syt13	13.3	1.9	-2.80735	Down
17716	Tcf7l1	38.2	18.6	-1.03827	Down
17751	Tead3	14	6.6	-1.08489	Down
18298	Tox2	7.4	2.9	-1.35147	Down
18533	Trdv4	55.7	24.1	-1.20864	Down
18641	Trpm6	8.9	1.9	-2.22781	Down
19301	Wnt10b	103.3	37	-1.48124	Down
19324	X1_LINE	237.3	105.3	-1.17221	Down
19729	Zfp612	6	1.9	-1.65896	Down
19834	Zfp870	23.5	9.3	-1.33736	Down
21	1110006O24Rik	25	8.4	-1.57347	Down
48	1500015O10Rik	15.5	7.5	-1.04731	Down
53	1700001G11Rik	36.7	17.6	-1.0602	Down
109	1700048O20Rik	25.7	12.1	-1.08676	Down
122	1700067K01Rik	20.6	7.5	-1.45768	Down
166	1810055G02Rik	46.2	22.3	-1.05085	Down
174	2010106C02Rik	30.1	13.9	-1.11468	Down
183	2210011C24Rik	14.7	3.8	-1.95174	Down
216	2410017I17Rik	3.8	1	-1.926	Down
217	2410018L13Rik	30.1	2.9	-3.37564	Down
279	2900052L18Rik	21.3	5.6	-1.92735	Down
293	3110062G12Rik	12.5	5.6	-1.15843	Down
312	4633401B06Rik	22.1	9.3	-1.24874	Down
338	4921515L22Rik	51.3	22.3	-1.20192	Down
360	4930426L09Rik	20.6	9.3	-1.14734	Down
371	4930451E10Rik	20.6	5.6	-1.87915	Down
420	4930558J18Rik	10.3	3.8	-1.43857	Down
454	4931428F04Rik	96	43.5	-1.14202	Down
472	4933408B17Rik	26.5	7.5	-1.82103	Down
486	4933427E11Rik	3.8	0.1	-5.24793	Down
512	5430400D12Rik	36.7	14.9	-1.30047	Down
544	5830487J09Rik	31.6	13.9	-1.18484	Down
560	6430531B16Rik	11.1	2.9	-1.93643	Down
634	9530080O11Rik	16.9	7.5	-1.17206	Down
689	A430090L17Rik	81.4	39.8	-1.03226	Down
728	A930001C03Rik	16.2	3.8	-2.09192	Down
751	AA414768	21.3	7.5	-1.50589	Down
782	AC117239.2	10.3	3.8	-1.43857	Down
844	AC132460.2	18.4	5.6	-1.71621	Down
856	AC134906.1	11313.2	4301.2	-1.3952	Down
859	AC137605.4	62.3	20.4	-1.61066	Down
884	AC147989.3	22.8	5.6	-2.02554	Down
893	AC151990.1	27.9	13.9	-1.00518	Down
910	AC154912.5	81.4	38.9	-1.06526	Down
934	AC166058.1	46.9	20.4	-1.20102	Down
976	AY074887	57.9	27.8	-1.05848	Down
1085	Ache	22.8	11.2	-1.02554	Down
1135	Actr3b	21.3	8.4	-1.34239	Down
1220	Adssl1	26.5	11.2	-1.24249	Down
1370	Alms1-ps1	14.7	1.9	-2.95174	Down
1371	Alox12	33	10.3	-1.67982	Down
1377	Alpl	4.5	1.9	-1.24393	Down
1428	Angpt4	34.5	14.9	-1.21128	Down
1442	Ankle1	235.8	114.5	-1.04222	Down
1482	Anln	910.7	428.4	-1.08802	Down
1497	Anxa3	4.5	1.9	-1.24393	Down
1544	Apcdd1	7.4	1.9	-1.96153	Down
1647	Arhgdig	17.7	5.6	-1.66025	Down
1681	Arl13a	44.8	21.3	-1.07265	Down
1714	Armcx4	219.7	105.3	-1.06103	Down
1716	Armh2	10.3	3.8	-1.43857	Down
1887	Atp6v1c2	6.7	1.9	-1.81816	Down
1918	Atxn7l1os1	32.3	13	-1.31302	Down
2004	B4galnt2	16.9	8.4	-1.00856	Down
2106	Batf3	43.3	19.5	-1.15089	Down
2115	Bbs1	40.4	11.2	-1.85086	Down
2299	Btk	16.2	3.8	-2.09192	Down
2326	C130046K22Rik	25	12.1	-1.04692	Down
2340	C230035I16Rik	8.9	3.8	-1.22781	Down
2362	C430049B03Rik	18.4	7.5	-1.29474	Down
2399	CT025867.1	20.6	10.3	-1	Down
2419	Cacna2d2	49.1	24.1	-1.02669	Down
2426	Cacng8	30.8	13	-1.24442	Down
2533	Catsperg1	29.4	9.3	-1.66051	Down
2536	Cavin2	27.9	13	-1.10175	Down
2539	Cbfa2t3	47.7	14.9	-1.67868	Down
2568	Ccdc112	12.5	2.9	-2.1078	Down
2589	Ccdc146	43.3	19.5	-1.15089	Down
2599	Ccdc173	39.6	17.6	-1.16993	Down
2602	Ccdc18	185.3	89.6	-1.04829	Down
2675	Ccnb1	1225.5	603.7	-1.02147	Down
2799	Cdc25c	242.4	109	-1.15306	Down
2972	Cetn4	16.9	7.5	-1.17206	Down
3103	Chtf18	270.9	116.4	-1.21867	Down
3155	Cldn34c1	22.8	7.5	-1.60407	Down
3181	Clnk	30.8	11.2	-1.45943	Down
3250	Cnrip1	55	26.9	-1.03183	Down
3364	Cox6b2	26.5	13	-1.02748	Down
3386	Cpne9	32.3	14.9	-1.11622	Down
3621	Cyyr1	17.7	3.8	-2.21968	Down
3670	D830039M14Rik	8.9	3.8	-1.22781	Down
4000	Dnali1	39.6	14.9	-1.41019	Down
4166	E130116L18Rik	41.1	16.7	-1.29929	Down
4216	ERVB4_3-LTR_MM	26.5	12.1	-1.13099	Down
4276	Eepd1	7.4	1.9	-1.96153	Down
4278	Efcab12	25	8.4	-1.57347	Down
4378	Eldr	55	25.9	-1.08648	Down
4476	Epcam	22.1	6.6	-1.74351	Down
4480	Epha3	44	13	-1.75899	Down
4530	Ern2	6	1.9	-1.65896	Down
4541	Esm1	94.5	42.6	-1.14946	Down
4584	Evpl	19.9	3.8	-2.3887	Down
4628	F630028O10Rik	11.8	3.8	-1.63472	Down
4630	F730043M19Rik	113.6	49	-1.21311	Down
4632	F8	69.6	27.8	-1.324	Down
4746	Fam227a	36	11.2	-1.6845	Down
4758	Fam43a	13.3	5.6	-1.24793	Down
4891	Fcgr2b	1.6	0.1	-4	Down
4920	Fgd5	4.5	0.1	-5.49185	Down
4959	Fkbp2	134.8	58.2	-1.21173	Down
4995	Fnbp1l	49.9	22.3	-1.162	Down
5075	Fuom	31.6	14.9	-1.08461	Down
5151	Galr3	50.6	25	-1.01721	Down
5187	Gbp2b	22.8	9.3	-1.29373	Down
5210	Gda	10.3	1.9	-2.43857	Down
5335	Gm10075	23.5	5.6	-2.06916	Down
5368	Gm10232	8.9	3.8	-1.22781	Down
5376	Gm10263	26.5	11.2	-1.24249	Down
5453	Gm10728	37.4	11.2	-1.73954	Down
5467	Gm10819	24.3	12.1	-1.00595	Down
5476	Gm10874	74.8	28.7	-1.38199	Down
5527	Gm11527	10.3	1.9	-2.43857	Down
5572	Gm11767	23.5	11.2	-1.06916	Down
5580	Gm11832	16.9	8.4	-1.00856	Down
5583	Gm11868	14.7	5.6	-1.39232	Down
5610	Gm12043	10.3	4.7	-1.13191	Down
5667	Gm12418	8.9	1.9	-2.22781	Down
5684	Gm12564	28.6	13.9	-1.04093	Down
5695	Gm12669	18.4	5.6	-1.71621	Down
5744	Gm12959	30.1	9.3	-1.69446	Down
5774	Gm13179	15.5	5.6	-1.46877	Down
5785	Gm13237	29.4	7.5	-1.97085	Down
5824	Gm13535	9.6	3.8	-1.33703	Down
5825	Gm13543	23.5	10.3	-1.19002	Down
5851	Gm13694	7.4	0.1	-6.20945	Down
5863	Gm13831	22.8	10.3	-1.14639	Down
5879	Gm14010	15.5	7.5	-1.04731	Down
5893	Gm14091	101.8	44.4	-1.19711	Down
5897	Gm14122	14	5.6	-1.32193	Down
5919	Gm14292	87.2	42.6	-1.03347	Down
5943	Gm14441	14.7	3.8	-1.95174	Down
5960	Gm14681	32.3	14.9	-1.11622	Down
5963	Gm14730	26.5	13	-1.02748	Down
6015	Gm15428	16.2	3.8	-2.09192	Down
6053	Gm15550	39.6	13	-1.60699	Down
6071	Gm15607	20.6	10.3	-1	Down
6132	Gm15846	24.3	9.3	-1.38565	Down
6141	Gm15890	51.3	21.3	-1.26811	Down
6170	Gm15987	4.5	1.9	-1.24393	Down
6257	Gm16283	20.6	5.6	-1.87915	Down
6394	Gm17276	4.5	0.1	-5.49185	Down
6431	Gm17705	12.5	1.9	-2.71786	Down
6434	Gm17745	22.1	3.8	-2.53998	Down
6469	Gm18237	77.7	35.2	-1.14234	Down
6504	Gm18829	80.6	37.9	-1.08858	Down
6509	Gm18899	41.1	17.6	-1.22356	Down
6513	Gm18968	14	6.6	-1.08489	Down
6533	Gm19265	20.6	10.3	-1	Down
6565	Gm19898	46.9	23.2	-1.01546	Down
6693	Gm21451	46.2	18.6	-1.31259	Down
6728	Gm22075	26.5	13	-1.02748	Down
6834	Gm23238	11314.7	4304.9	-1.39415	Down
6835	Gm23240	189	73.9	-1.35474	Down
6847	Gm23370	20.6	10.3	-1	Down
6855	Gm23472	83.5	30.6	-1.44824	Down
6899	Gm24031	31.6	13	-1.28141	Down
6929	Gm24273	21.3	8.4	-1.34239	Down
6962	Gm24539	22.8	7.5	-1.60407	Down
7022	Gm25363	27.2	13	-1.0651	Down
7029	Gm25447	24.3	12.1	-1.00595	Down
7078	Gm25966	14.7	2.9	-2.34169	Down
7100	Gm26158	20.6	9.3	-1.14734	Down
7128	Gm26394	25.7	4.7	-2.45104	Down
7178	Gm26580	43.3	19.5	-1.15089	Down
7248	Gm26734	13.3	4.7	-1.50069	Down
7307	Gm26857	29.4	1.9	-3.95174	Down
7357	Gm27021	44	17.6	-1.32193	Down
7358	Gm27022	57.2	22.3	-1.35897	Down
7365	Gm27152	20.6	5.6	-1.87915	Down
7423	Gm27972	40.4	16.7	-1.27451	Down
7478	Gm28535	20.6	9.3	-1.14734	Down
7524	Gm29155	24.3	11.2	-1.11746	Down
7528	Gm29233	11.1	2.9	-1.93643	Down
7551	Gm29650	38.2	16.7	-1.19372	Down
7579	Gm3086	27.9	11.2	-1.31677	Down
7585	Gm31374	33.8	14.9	-1.18171	Down
7589	Gm31748	40.4	13.9	-1.53927	Down
7612	Gm3272	32.3	13	-1.31302	Down
7623	Gm3336	1.6	0.1	-4	Down
7632	Gm33782	5.2	0.1	-5.70044	Down
7666	Gm3550	25	9.3	-1.42663	Down
7667	Gm35549	22.8	9.3	-1.29373	Down
7698	Gm36696	33	12.1	-1.44746	Down
7708	Gm36934	28.6	11.2	-1.35252	Down
7794	Gm37258	10.3	1.9	-2.43857	Down
7805	Gm37297	3	1	-1.58496	Down
7862	Gm37526	31.6	10.3	-1.61728	Down
7878	Gm37571	20.6	9.3	-1.14734	Down
7917	Gm37710	39.6	16.7	-1.24565	Down
7995	Gm38037	47.7	13	-1.87548	Down
8004	Gm38070	28.6	13	-1.1375	Down
8016	Gm38125	14.7	5.6	-1.39232	Down
8025	Gm38157	8.2	1.9	-2.10962	Down
8034	Gm38214	28.6	11.2	-1.35252	Down
8042	Gm38243	40.4	19.5	-1.05088	Down
8086	Gm38604	64.5	28.7	-1.16825	Down
8130	Gm42429	3.8	0.1	-5.24793	Down
8141	Gm42471	37.4	13.9	-1.42795	Down
8151	Gm42529	47.7	16.7	-1.51414	Down
8170	Gm42602	3.8	0.1	-5.24793	Down
8193	Gm42686	163.3	79.5	-1.0385	Down
8207	Gm42731	36.7	13.9	-1.4007	Down
8244	Gm42874	33.8	16.7	-1.01718	Down
8252	Gm42900	46.2	21.3	-1.11704	Down
8304	Gm43081	22.1	7.5	-1.55908	Down
8323	Gm43178	169.2	84.1	-1.00855	Down
8346	Gm43289	10.3	3.8	-1.43857	Down
8388	Gm43423	32.3	14.9	-1.11622	Down
8397	Gm43445	36.7	16.7	-1.13593	Down
8429	Gm43588	22.1	6.6	-1.74351	Down
8472	Gm43727	3	0.1	-4.90689	Down
8474	Gm43729	13.3	6.6	-1.01089	Down
8486	Gm43774	33.8	14.9	-1.18171	Down
8490	Gm43800	38.9	18.6	-1.06447	Down
8538	Gm44036	16.9	8.4	-1.00856	Down
8556	Gm44097	21.3	8.4	-1.34239	Down
8580	Gm44198	23.5	11.2	-1.06916	Down
8638	Gm44484	1612.7	785.6	-1.03761	Down
8644	Gm44511	15.5	6.6	-1.23173	Down
8656	Gm44573	27.2	10.3	-1.40096	Down
8723	Gm44941	34.5	15.8	-1.12667	Down
8733	Gm44985	74.8	31.5	-1.24769	Down
8751	Gm45095	12.5	0.1	-6.96578	Down
8785	Gm45261	25	10.3	-1.27928	Down
8845	Gm45629	27.2	12.1	-1.1686	Down
8850	Gm45641	35.2	14.9	-1.24026	Down
8867	Gm4573	26.5	12.1	-1.13099	Down
8887	Gm45804	66	31.5	-1.06711	Down
8925	Gm46416	62.3	17.6	-1.82366	Down
8934	Gm46555	22.8	8.4	-1.44057	Down
8964	Gm47148	25	6.6	-1.92139	Down
8969	Gm47168	80.6	18.6	-2.11548	Down
8972	Gm47206	37.4	11.2	-1.73954	Down
9069	Gm47737	22.8	10.3	-1.14639	Down
9083	Gm47813	41.1	9.3	-2.14384	Down
9084	Gm47816	52.8	25.9	-1.02759	Down
9105	Gm47956	26.5	10.3	-1.36335	Down
9106	Gm47958	20.6	5.6	-1.87915	Down
9153	Gm48333	22.1	6.6	-1.74351	Down
9160	Gm48372	8.2	3.8	-1.10962	Down
9199	Gm48667	1.6	0.1	-4	Down
9252	Gm48890	33.8	13.9	-1.28194	Down
9285	Gm49150	47.7	22.3	-1.09695	Down
9325	Gm49327	6	2.9	-1.04891	Down
9401	Gm49654	26.5	13	-1.02748	Down
9424	Gm49749	22.8	8.4	-1.44057	Down
9446	Gm5127	19.1	5.6	-1.77007	Down
9461	Gm5434	22.8	9.3	-1.29373	Down
9465	Gm5466	32.3	13.9	-1.21645	Down
9468	Gm5487	14	5.6	-1.32193	Down
9496	Gm5784	12.5	0.1	-6.96578	Down
9501	Gm5815	11.8	3.8	-1.63472	Down
9524	Gm5937	19.1	5.6	-1.77007	Down
9573	Gm6382	8.9	0.1	-6.47573	Down
9599	Gm6612	16.9	3.8	-2.15295	Down
9643	Gm7172	13.3	3.8	-1.80735	Down
9750	Gm8704	30.1	13	-1.21125	Down
9764	Gm8885	6	0.1	-5.90689	Down
9794	Gm9432	6	1.9	-1.65896	Down
9811	Gm9673	22.8	9.3	-1.29373	Down
9830	Gm9816	16.2	7.5	-1.11103	Down
9890	Gnaz	10.3	1.9	-2.43857	Down
9898	Gng11	7.4	1.9	-1.96153	Down
9943	Gp5	46.2	5.6	-3.04439	Down
9967	Gper1	9.6	4.7	-1.03037	Down
10007	Gpr45	6	1.9	-1.65896	Down
10152	H1fx	8.9	1.9	-2.22781	Down
10154	H2-Ab1	27.9	5.6	-2.31677	Down
10168	H2-Q1	87.2	15.8	-2.4644	Down
10235	Havcr2	97.5	44.4	-1.13484	Down
10312	Hhex	7.4	0.1	-6.20945	Down
10367	Hist1h2bn	3243.6	1417.8	-1.19394	Down
10368	Hist1h2bp	455.4	195.8	-1.21775	Down
10394	Hist2h2ac	2150.7	1050.5	-1.03373	Down
10414	Hlf	58.7	27.8	-1.07828	Down
10441	Hmgn3	33.8	9.3	-1.86172	Down
10445	Hmmr	995.6	486.5	-1.03313	Down
10527	Hspa1l	23.5	11.2	-1.06916	Down
10566	I830077J02Rik	10.3	1.9	-2.43857	Down
10623	Idi1	262.2	128.4	-1.03002	Down
10659	Ifitm1	361.7	157.9	-1.19578	Down
10706	Ighv10-1	30.8	1.9	-4.01886	Down
10709	Igsf10	60.1	18.6	-1.69206	Down
10710	Igsf11	20.6	7.5	-1.45768	Down
10713	Igsf5	28.6	9.3	-1.62071	Down
10736	Il13	5.2	1.9	-1.45251	Down
10751	Il1rl1	48.4	14.9	-1.69969	Down
10755	Il21	8.9	3.8	-1.22781	Down
10914	Itga2b	184.6	70.2	-1.39486	Down
11000	Kalrn	29.4	1.9	-3.95174	Down
11087	Kctd7	89.4	42.6	-1.06942	Down
11224	Klra14-ps	0.8	0.1	-3	Down
11239	Klrg2	96.7	44.4	-1.12296	Down
11495	LTR9A1	20.6	5.6	-1.87915	Down
11628	Lipo3	104.8	51.8	-1.01661	Down
11669	Lonrf3	44.8	18.6	-1.2682	Down
11715	Lrrc20	133.3	64.7	-1.04284	Down
11718	Lrrc27	30.8	13	-1.24442	Down
11746	Lrrc8dos	50.6	25	-1.01721	Down
11840	Lyz2	14.7	3.8	-1.95174	Down
11888	MER34-int	27.2	10.3	-1.40096	Down
12311	Mcf2l	23.5	8.4	-1.4842	Down
12584	Mir466q	41.8	16.7	-1.32365	Down
12624	Mir6908	16.2	6.6	-1.29546	Down
12626	Mir6915	21.3	2.9	-2.87673	Down
12642	Mir6951	50.6	24.1	-1.0701	Down
12692	Mir7053	12.5	3.8	-1.71786	Down
12694	Mir7057	15.5	0.1	-7.27612	Down
12966	Ms4a2	6	1	-2.58496	Down
12978	Msc	1.6	0.1	-4	Down
13070	Muc13	11.1	0.1	-6.79442	Down
13098	Mybl1	173.6	71.2	-1.28582	Down
13120	Mylk	23.5	9.3	-1.33736	Down
13228	Nbea	66.7	33.3	-1.00216	Down
13267	Ncr1	3.8	0.1	-5.24793	Down
13388	Nfe2	12.5	3.8	-1.71786	Down
13437	Nipal4	8.9	3.8	-1.22781	Down
13701	Nxpe1-ps	3	1	-1.58496	Down
13755	Obox4-ps35	3	0.1	-4.90689	Down
13758	Oc90	29.4	11.2	-1.39232	Down
13777	Ogn	76.2	37	-1.04227	Down
13787	Olfr172	60.9	28.7	-1.08539	Down
13791	Olfr544	20.6	9.3	-1.14734	Down
13793	Olfr60	54.3	25	-1.11902	Down
13808	Opn1sw	34.5	16.7	-1.04675	Down
13809	Opn3	5.2	1.9	-1.45251	Down
13950	Pard3b	20.6	3.8	-2.43857	Down
13970	Parpbp	508.1	244.7	-1.0541	Down
14038	Pclaf	1769.4	834.5	-1.08428	Down
14083	Pde3a	14.7	5.6	-1.39232	Down
14109	Pdia5	11.1	3.8	-1.54649	Down
14160	Perm1	87.2	40.7	-1.0993	Down
14167	Pex11a	6	1.9	-1.65896	Down
14181	Pf4	42.6	5.6	-2.92735	Down
14244	Phf19	418.1	199.5	-1.06746	Down
14339	Pilrb2	73.3	36.1	-1.02181	Down
14368	Pitpnm3	25.7	5.6	-2.19827	Down
14378	Pkdcc	8.9	1.9	-2.22781	Down
14394	Pla2g4a	8.9	1.9	-2.22781	Down
14466	Plk1	787	385	-1.03151	Down
14482	Plppr2	8.9	3.8	-1.22781	Down
14497	Plxna4	17.7	3.8	-2.21968	Down
14687	Ppp1r26	8.9	3.8	-1.22781	Down
14703	Ppp2r2cos	1.6	0.1	-4	Down
14832	Prox2os	74	35.2	-1.07195	Down
14858	Prr18	23.5	7.5	-1.6477	Down
14881	Prss41	4.5	1.9	-1.24393	Down
14980	Ptgs1	27.9	7.5	-1.8953	Down
15016	Ptprn	24.3	11.2	-1.11746	Down
15119	RLTR13C2	8914.4	3218.5	-1.46975	Down
15329	Rab11fip4os2	22.8	7.5	-1.60407	Down
15655	Rgs18	29.4	1.9	-3.95174	Down
15701	Rimkla	38.2	16.7	-1.19372	Down
15783	Rnf170-ps	33	13.9	-1.24738	Down
15832	Rnu1b6	4699.6	524.4	-3.1638	Down
15836	Rnu3b2	322.2	90.6	-1.83037	Down
15864	Rpgr	103.3	49.9	-1.04973	Down
15936	Rpl35a-ps3	17.7	5.6	-1.66025	Down
15937	Rpl35a-ps5	22.1	7.5	-1.55908	Down
15988	Rprl2	0.8	0.1	-3	Down
16015	Rps15a-ps7	26.5	7.5	-1.82103	Down
16016	Rps15a-ps8	1.6	0.1	-4	Down
16021	Rps18-ps3	35.2	16.7	-1.07573	Down
16236	Sapcd2	153.8	66.6	-1.20746	Down
16290	Sccpdh	26.5	13	-1.02748	Down
16297	Scgb3a1	23.5	2.9	-3.01854	Down
16298	Scin	4.5	1.9	-1.24393	Down
16403	Sema6b	45.5	17.6	-1.37029	Down
16421	2023-09-04	36.7	15.8	-1.21586	Down
16436	Serp2	17.7	7.5	-1.23879	Down
16520	Sh2d1b1	1.6	0.1	-4	Down
16544	Sh3yl1	20.6	5.6	-1.87915	Down
16553	Shisa2	23.5	5.6	-2.06916	Down
16568	Shroom3	7.4	1.9	-1.96153	Down
16636	Slc15a1	13.3	2.9	-2.1973	Down
16797	Slc40a1	21.3	9.3	-1.19555	Down
16851	Slc9a5	117.2	53.6	-1.12867	Down
16860	Slco5a1	8.9	3.8	-1.22781	Down
16956	Smtn	122.3	49.9	-1.29331	Down
17094	Snord93	10.3	4.7	-1.13191	Down
17306	Srl	29.4	13.9	-1.08073	Down
17372	St6galnac5	30.8	13	-1.24442	Down
17444	Ston2	148	68.4	-1.11353	Down
17526	Svip	22.1	3.8	-2.53998	Down
17536	Sycp1	4.5	1.9	-1.24393	Down
17541	Syk	74	35.2	-1.07195	Down
17563	Syt12	18.4	7.5	-1.29474	Down
17580	Tac4	49.1	14.9	-1.72041	Down
17616	Tal1	4.5	0.1	-5.49185	Down
17732	Tcrg-V7	3	0.1	-4.90689	Down
17842	Thbs1	279.7	76.7	-1.86658	Down
17861	Thsd1	17.7	7.5	-1.23879	Down
18137	Tmem40	22.1	9.3	-1.24874	Down
18212	Tnfrsf11b	3	0.1	-4.90689	Down
18233	Tnfsf4	14.7	5.6	-1.39232	Down
18345	Traip	153.8	60.1	-1.35562	Down
18393	Traj58	28.6	13	-1.1375	Down
18421	Trav11d	36.7	13.9	-1.4007	Down
18454	Trav3-4	25	8.4	-1.57347	Down
18477	Trav7d-4	25.7	11.2	-1.19827	Down
18541	Trgj4	21.3	7.5	-1.50589	Down
18576	Trim43c	15.5	5.6	-1.46877	Down
18595	Trip13	211.6	105.3	-1.00683	Down
19097	Vamp9	22.1	5.6	-1.98055	Down
19104	Vash1	16.9	7.5	-1.17206	Down
19190	Vsig10l	59.4	24.1	-1.30143	Down
19199	Vwf	100.4	15.8	-2.66776	Down
19260	Wdr60	41.1	18.6	-1.14384	Down
19349	Xlr	10.3	0.1	-6.6865	Down
19663	Zfp428	19.9	7.5	-1.40781	Down
19682	Zfp473	128.9	59.2	-1.12258	Down
19759	Zfp683	140.6	68.4	-1.03953	Down
19877	Zfp964	6	0.1	-5.90689	Down
20031	mt-Tw	98.2	41.6	-1.23914	Down
176	2010110K18Rik	29.4	11.2	-1.39232	Down
759	AC090881.3	23.5	9.3	-1.33736	Down
763	AC100751.1	111.4	55.5	-1.00519	Down
1374	Alox8	25	9.3	-1.42663	Down
1959	B230217C12Rik	11.8	5.6	-1.07529	Down
2416	Cacna1b	36.7	13.9	-1.4007	Down
2661	Ccl22	30.8	11.2	-1.45943	Down
2676	Ccnb1-ps	20.6	6.6	-1.64211	Down
4958	Fkbp1b	26.5	12.1	-1.13099	Down
5322	Gm10015	19.1	9.3	-1.03827	Down
5394	Gm10357	16.2	7.5	-1.11103	Down
5425	Gm10537	25	7.5	-1.73697	Down
5524	Gm11510	27.9	11.2	-1.31677	Down
5582	Gm11847	3	0.1	-4.90689	Down
5687	Gm12586	0.8	0.1	-3	Down
5724	Gm12856	16.2	5.6	-1.5325	Down
5894	Gm14093	3	0.1	-4.90689	Down
5968	Gm14817	25.7	11.2	-1.19827	Down
6206	Gm16144	27.2	9.3	-1.5483	Down
6785	Gm22639	20.6	10.3	-1	Down
7045	Gm25679	12627.9	5235.2	-1.2703	Down
7053	Gm25745	17.7	6.6	-1.42321	Down
7592	Gm31793	5.2	1.9	-1.45251	Down
7681	Gm36262	29.4	10.3	-1.51317	Down
8080	Gm3839	20.6	5.6	-1.87915	Down
8092	Gm39318	16.9	2.9	-2.5429	Down
8142	Gm42473	18.4	5.6	-1.71621	Down
8224	Gm42793	4.5	0.1	-5.49185	Down
8430	Gm43589	22.1	5.6	-1.98055	Down
8616	Gm44357	19.9	5.6	-1.82927	Down
8639	Gm44486	420.3	152.4	-1.46356	Down
8798	Gm45312	25	7.5	-1.73697	Down
9016	Gm47372	13.3	5.6	-1.24793	Down
9219	Gm4875	4.5	1.9	-1.24393	Down
9391	Gm49588	40.4	16.7	-1.27451	Down
9488	Gm5619	26.5	9.3	-1.51069	Down
9602	Gm6637	22.8	11.2	-1.02554	Down
9742	Gm8520	7.4	1.9	-1.96153	Down
9755	Gm8774	19.9	6.6	-1.59223	Down
9808	Gm9619	8.9	1.9	-2.22781	Down
10129	Gucy2e	183.1	72.1	-1.34456	Down
10145	Gzme	4.5	0.1	-5.49185	Down
10290	Hemgn	113.6	42.6	-1.41504	Down
10306	Hgf	6	1.9	-1.65896	Down
10347	Hist1h2ag	697	306.5	-1.18527	Down
10708	Igkc	55	7.5	-2.87447	Down
10759	Il27	17.7	6.6	-1.42321	Down
10870	Iqsec2	16.9	5.6	-1.59352	Down
11161	Kir3dl2	6	0.1	-5.90689	Down
11238	Klre1	118.7	51.8	-1.1963	Down
11240	Klri1	0.8	0.1	-3	Down
11818	Ly6i	60.9	18.6	-1.71114	Down
12545	Mir1901	28.6	13	-1.1375	Down
12655	Mir6977	20.6	8.4	-1.29418	Down
13125	Myo16	7.4	1.9	-1.96153	Down
13137	Myo5b	23.5	10.3	-1.19002	Down
13790	Olfr524	58.7	25.9	-1.18041	Down
13904	Padi3	74	35.2	-1.07195	Down
15345	Rab27b	119.4	58.2	-1.03671	Down
15458	Rapgef5	46.9	23.2	-1.01546	Down
15476	Rasd1	8.2	3.8	-1.10962	Down
15791	Rnf207	18.4	8.4	-1.13124	Down
17794	Tex52	38.9	14.9	-1.38446	Down
17	1110002J07Rik	3	1.9	-0.658963	NoChange
63	1700012D16Rik	28.6	16.7	-0.776167	NoChange
85	1700026D11Rik	30.8	37.9	0.299267	NoChange
90	1700029H14Rik	25	19.5	-0.358454	NoChange
92	1700029J07Rik	30.8	32.4	0.0730635	NoChange
104	1700041G16Rik	15.5	30.6	0.981263	NoChange
112	1700055D18Rik	51.3	38.9	-0.399189	NoChange
150	1810010H24Rik	25	35.2	0.493647	NoChange
189	2210411M09Rik	101.1	85	-0.250248	NoChange
237	2610028D06Rik	78.4	70.2	-0.159383	NoChange
251	2700054A10Rik	11.8	9.3	-0.343484	NoChange
276	2900005J15Rik	50.6	62.9	0.313923	NoChange
327	4833419F23Rik	28.6	30.6	0.0975165	NoChange
333	4921501I09Rik	30.8	16.7	-0.883082	NoChange
334	4921507P07Rik	33.8	34.3	0.0211853	NoChange
350	4930405A21Rik	6.7	10.3	0.620411	NoChange
367	4930432K21Rik	31.6	25	-0.337996	NoChange
368	4930439A04Rik	57.2	36.1	-0.664016	NoChange
372	4930451G09Rik	23.5	28.7	0.28839	NoChange
385	4930481B07Rik	24.3	25.9	0.0919958	NoChange
393	4930509H03Rik	55.7	36.1	-0.625678	NoChange
433	4930579K19Rik	11.8	9.3	-0.343484	NoChange
443	4930597L12Rik	31.6	22.3	-0.502881	NoChange
459	4932438H23Rik	4.5	7.5	0.736966	NoChange
460	4932441J04Rik	8.9	5.6	-0.668379	NoChange
468	4933406L23Rik	20.6	25.9	0.330308	NoChange
484	4933426K07Rik	229.9	190.2	-0.273489	NoChange
504	5033406O09Rik	3	1.9	-0.658963	NoChange
505	5033417F24Rik	25	29.6	0.243669	NoChange
531	5830411N06Rik	104.8	58.2	-0.848548	NoChange
546	5930435M05Rik	27.9	21.3	-0.389412	NoChange
602	9330154K18Rik	112.8	91.5	-0.301923	NoChange
611	9330198N18Rik	25	35.2	0.493647	NoChange
628	9530046B11Rik	18.4	26.9	0.5479	NoChange
651	A030005L19Rik	45.5	27.8	-0.710782	NoChange
669	A230087F16Rik	23.5	39.8	0.760108	NoChange
682	A430035B10Rik	59.4	59.2	-0.00486576	NoChange
697	A530021J07Rik	49.1	60.1	0.291642	NoChange
760	AC091309.5	25	17.6	-0.506353	NoChange
774	AC113485.1	94.5	112.7	0.254101	NoChange
812	AC125059.2	34.5	35.2	0.0289791	NoChange
817	AC126040.2	11.8	22.3	0.918257	NoChange
825	AC129315.1	31.6	34.3	0.118284	NoChange
831	AC131756.1	41.1	60.1	0.548227	NoChange
841	AC132418.2	53.5	49.9	-0.100499	NoChange
850	AC133451.2	24.3	37	0.606569	NoChange
869	AC140073.1	52.8	34.3	-0.622329	NoChange
876	AC142100.4	36	38.9	0.111773	NoChange
878	AC144621.3	72.6	81.3	0.163286	NoChange
885	AC148013.1	19.9	25.9	0.380184	NoChange
887	AC148017.1	23.5	31.5	0.422691	NoChange
906	AC154766.1	23.5	15.8	-0.572736	NoChange
917	AC161258.2	92.3	109	0.239926	NoChange
921	AC163635.1	68.2	60.1	-0.182407	NoChange
991	Abat	52.8	54.6	0.048363	NoChange
993	Abca12	33.8	19.5	-0.793549	NoChange
997	Abca5	33.8	37.9	0.165175	NoChange
1008	Abcc3	25.7	31.5	0.293583	NoChange
1047	Ablim2	34.5	28.7	-0.265546	NoChange
1063	Acad12	68.2	68.4	0.00422459	NoChange
1101	Acoxl	71.8	88.7	0.30495	NoChange
1108	Acrbp	234.3	277	0.241529	NoChange
1158	Adam6b	97.5	55.5	-0.812914	NoChange
1161	Adamts1	128.9	153.3	0.250105	NoChange
1165	Adamts4	27.9	33.3	0.255257	NoChange
1180	Adcy4	25.7	18.6	-0.466466	NoChange
1181	Adcy5	28.6	46.2	0.691878	NoChange
1198	Adgrl2	98.2	92.4	-0.0878302	NoChange
1251	Ago4	31.6	24.1	-0.390891	NoChange
1270	Ahnak2	127.5	123.8	-0.0424859	NoChange
1318	Akr1b8	26.5	29.6	0.159605	NoChange
1381	Alx1	8.9	7.5	-0.246915	NoChange
1405	Ampd1	32.3	37.9	0.230664	NoChange
1409	Amt	60.9	73	0.261454	NoChange
1438	Ankfn1	51.3	36.1	-0.50696	NoChange
1465	Ankrd42	11.8	9.3	-0.343484	NoChange
1473	Ankrd55	36	21.3	-0.757143	NoChange
1476	Ankrd63	30.8	32.4	0.0730635	NoChange
1505	Aox1	17.7	25.9	0.549203	NoChange
1564	Apoh	14	14.9	0.0898855	NoChange
1584	Aqp3	195.5	211.5	0.113489	NoChange
1623	Arhgap20	3.8	2.9	-0.389947	NoChange
1653	Arhgef17	34.5	33.3	-0.0510742	NoChange
1679	Arl10	55	36.1	-0.607433	NoChange
1711	Armcx1	22.1	20.4	-0.115477	NoChange
1722	Arntl2	8.9	14.9	0.743435	NoChange
1755	Asah2	137.7	120.1	-0.197292	NoChange
1777	Asic3	93.8	81.3	-0.206333	NoChange
1800	Atcay	60.9	35.2	-0.790867	NoChange
1929	Auts2	22.1	25.9	0.228906	NoChange
1940	Azin2	9.6	13	0.437405	NoChange
1957	B230207O21Rik	25	18.6	-0.426625	NoChange
1960	B230217O12Rik	102.6	105.3	0.0374747	NoChange
1978	B330016D10Rik	43.3	50.9	0.233299	NoChange
2001	B430306N03Rik	68.9	106.2	0.624208	NoChange
2011	B4galt6	20.6	13	-0.664133	NoChange
2063	BC106179	397.6	531.7	0.419295	NoChange
2093	Baiap2l1	142.1	168.1	0.242413	NoChange
2118	Bbs2	126.7	117.3	-0.111214	NoChange
2124	Bcam	23.5	13	-0.854149	NoChange
2131	Bcas3os1	337.6	224.4	-0.589242	NoChange
2132	Bcas3os2	36.7	22.3	-0.718736	NoChange
2176	Bfsp2	18.4	35.2	0.93587	NoChange
2184	Bicdl2	18.4	18.6	0.0155969	NoChange
2221	Bnc2	27.9	32.4	0.215729	NoChange
2301	Btnl7-ps	36.7	27.8	-0.400695	NoChange
2371	C77080	49.9	43.5	-0.198024	NoChange
2395	CT010502.1	66.7	48.1	-0.47165	NoChange
2402	CT030636.2	62.3	52.7	-0.241429	NoChange
2425	Cacng7	3	5.6	0.900464	NoChange
2431	Cadm1	70.4	97.9	0.475733	NoChange
2432	Cadm4	37.4	48.1	0.362999	NoChange
2433	Cage1	36	49	0.444785	NoChange
2444	Calr3	9.6	7.5	-0.356144	NoChange
2451	Camk2n1	160.4	205.9	0.36027	NoChange
2454	Camkk1	45.5	32.4	-0.489873	NoChange
2487	Car13	17.7	18.6	0.0715533	NoChange
2489	Car15	150.9	149.6	-0.0124826	NoChange
2493	Car7	31.6	31.5	-0.00457273	NoChange
2525	Casq1	19.1	21.3	0.157281	NoChange
2586	Ccdc141	33.8	37.9	0.165175	NoChange
2637	Ccdc78	96	86.9	-0.143678	NoChange
2663	Ccl27a	27.9	21.3	-0.389412	NoChange
2664	Ccl3	12.5	13	0.0565835	NoChange
2665	Ccl4	22.1	15.8	-0.484122	NoChange
2672	Ccn4	30.1	40.7	0.435265	NoChange
2681	Ccnd1	209.5	360.1	0.781447	NoChange
2709	Ccr6	47.7	49	0.0387925	NoChange
2734	Cd200	143.6	129.3	-0.151333	NoChange
2766	Cd55	1041.7	1134.4	0.12299	NoChange
2767	Cd55b	13.3	19.5	0.552048	NoChange
2780	Cd83	11.8	14.9	0.336525	NoChange
2827	Cdh1	45.5	31.5	-0.530515	NoChange
2833	Cdhr4	60.1	45.3	-0.407854	NoChange
2842	Cdk15	14.7	20.4	0.472753	NoChange
2900	Celf3	116.5	110.9	-0.0710706	NoChange
2941	Cep295nl	14	13	-0.106915	NoChange
2982	Cfap74	280.5	282.5	0.0102501	NoChange
2993	Cgref1	25.7	13.9	-0.886683	NoChange
3054	Chd5	60.1	84.1	0.484741	NoChange
3064	Cheshire_Mars	34.5	57.3	0.731939	NoChange
3092	Chrnb1	118.7	122.9	0.050165	NoChange
3136	Ckmt1	4.5	3.8	-0.243926	NoChange
3154	Cldn20	10.3	7.5	-0.457682	NoChange
3156	Cldn7	14.7	14.9	0.0194962	NoChange
3176	Clmn	10.3	20.4	0.985925	NoChange
3280	Col15a1	36	28.7	-0.326946	NoChange
3281	Col17a1	75.5	58.2	-0.375457	NoChange
3291	Col5a1	27.2	25	-0.121679	NoChange
3346	Coro2b	121.6	116.4	-0.0630522	NoChange
3347	Coro6	6.7	6.6	-0.0216951	NoChange
3372	Cp	123.8	125.6	0.0208252	NoChange
3374	Cpd	587.2	504	-0.220428	NoChange
3377	Cpeb3	36	26.9	-0.420391	NoChange
3385	Cpne7	19.1	20.4	0.0949965	NoChange
3394	Cpsf4l	44	45.3	0.0420075	NoChange
3408	Crb2	37.4	37	-0.015513	NoChange
3409	Crb3	25.7	19.5	-0.398294	NoChange
3436	Crnde	11.1	11.2	0.0129391	NoChange
3479	Cspg5	27.9	37.9	0.441933	NoChange
3531	Ctsl	183.8	240.1	0.385499	NoChange
3536	Cttn	87.9	114.5	0.381413	NoChange
3538	Cttnbp2nl	26.5	46.2	0.8019	NoChange
3556	Cux2	13.3	20.4	0.617143	NoChange
3563	Cx3cr1	16.9	18.6	0.138279	NoChange
3597	Cyp26b1	7.4	7.5	0.0193653	NoChange
3615	Cystm1	33	27.8	-0.247381	NoChange
3623	D030051J21Rik	11.1	7.5	-0.565597	NoChange
3676	D930028M14Rik	36.7	45.3	0.303731	NoChange
3683	Dab2ip	58.7	66.6	0.182162	NoChange
3699	Dapl1	94.5	118.2	0.322844	NoChange
3732	Dclk1	22.1	37	0.743479	NoChange
3824	Dennd2a	42.6	61	0.517956	NoChange
3914	Dkk3	16.2	10.3	-0.653349	NoChange
3921	Dlg2	17.7	14.9	-0.248437	NoChange
3929	Dlx6	8.9	10.3	0.210767	NoChange
3936	Dmrt2	3	1.9	-0.658963	NoChange
3941	Dmxl2	229.9	194.8	-0.239013	NoChange
3947	Dnah10	18.4	28.7	0.641345	NoChange
3949	Dnah12	31.6	48.1	0.606112	NoChange
3953	Dnah7a	4.5	7.5	0.736966	NoChange
3966	Dnajb14	333.9	321.3	-0.0554951	NoChange
3994	Dnajc6	19.1	11.2	-0.770074	NoChange
4020	Dntt	129.7	116.4	-0.156087	NoChange
4050	Dpep2	11.1	7.5	-0.565597	NoChange
4071	Dpysl3	16.2	29.6	0.869603	NoChange
4093	Dtna	21.3	30.6	0.522678	NoChange
4140	Dync2li1	18.4	9.3	-0.984403	NoChange
4170	E130304I02Rik	36.7	34.3	-0.0975715	NoChange
4252	Ect2l	38.9	36.1	-0.107771	NoChange
4287	Efna5	11.8	16.7	0.501061	NoChange
4306	Ehd2	23.5	17.6	-0.417085	NoChange
4377	Elavl4	0.1	0.1	0	NoChange
4444	Eno2	51.3	36.1	-0.50696	NoChange
4467	Epb41l1	37.4	63.8	0.770518	NoChange
4473	Epb42	37.4	31.5	-0.247686	NoChange
4483	Ephb4	6	6.6	0.137504	NoChange
4489	Epn2	27.9	49	0.812517	NoChange
4490	Epo	22.8	16.7	-0.449186	NoChange
4533	Erp27	154.6	93.3	-0.728591	NoChange
4551	Esyt3	14.7	9.3	-0.660514	NoChange
4615	Eya1	22.1	13.9	-0.668961	NoChange
4629	F630042J09Rik	0.1	0.1	0	NoChange
4673	Fam124a	0.1	0.1	0	NoChange
4674	Fam124b	20.6	29.6	0.522953	NoChange
4680	Fam131a	22.1	21.3	-0.0531929	NoChange
4694	Fam161a	25.7	17.6	-0.546193	NoChange
4703	Fam171a2	4.5	5.6	0.315502	NoChange
4730	Fam20c	5.2	3.8	-0.452512	NoChange
4771	Fam71e1	22.1	25	0.177882	NoChange
4780	Fam83f	137	131.2	-0.0624082	NoChange
4822	Fat2	10.3	13.9	0.432441	NoChange
4829	Fbln5	46.9	80.4	0.777608	NoChange
4841	Fbxl21	14.7	12.1	-0.280809	NoChange
4848	Fbxo10	62.3	60.1	-0.0518672	NoChange
4855	Fbxo27	44	28.7	-0.616453	NoChange
4911	Fermt2	35.2	27.8	-0.340491	NoChange
4945	Fign	4.5	6.6	0.552541	NoChange
4964	Fkbp7	25	38.9	0.637842	NoChange
4985	Fmn1	90.1	76.7	-0.232301	NoChange
4991	Fn1	238.7	373	0.643977	NoChange
5011	Fos	32.3	51.8	0.681418	NoChange
5012	Fosb	33.8	61.9	0.872916	NoChange
5039	Frat2	293.6	306.5	0.0620351	NoChange
5042	Frk	6	5.6	-0.0995357	NoChange
5058	Fsd2	145.8	181.9	0.319155	NoChange
5099	Fzd7	36.7	46.2	0.332113	NoChange
5137	Galm	147.2	123.8	-0.249766	NoChange
5149	Galnt9	69.6	85	0.288376	NoChange
5245	Ggn	43.3	35.2	-0.298792	NoChange
5250	Ggt5	109.9	110.9	0.013068	NoChange
5255	Ghr	25.7	18.6	-0.466466	NoChange
5277	Gipc3	208.7	202.2	-0.0456476	NoChange
5280	Gja1	27.9	40.7	0.544764	NoChange
5281	Gja5	6	7.5	0.321928	NoChange
5282	Gja6	4.5	6.6	0.552541	NoChange
5284	Gjc3	46.9	61	0.379221	NoChange
5293	Gldc	25.7	25.9	0.0111837	NoChange
5301	Glis3	70.4	109	0.630681	NoChange
5321	Gm10012	18.4	20.4	0.148863	NoChange
5397	Gm10369	23.5	15.8	-0.572736	NoChange
5404	Gm10416	16.9	26.9	0.670583	NoChange
5431	Gm10575	21.3	26.9	0.336753	NoChange
5445	Gm10676	636.2	497.6	-0.354494	NoChange
5457	Gm10752	14	22.3	0.671617	NoChange
5495	Gm11209	13.3	24.1	0.857607	NoChange
5501	Gm11336	6	8.4	0.485427	NoChange
5517	Gm11460	46.2	28.7	-0.686842	NoChange
5526	Gm11522	19.9	27.8	0.482316	NoChange
5542	Gm11632	314.9	319.5	0.0209222	NoChange
5561	Gm11716	63.1	46.2	-0.449747	NoChange
5589	Gm11926	19.1	24.1	0.335461	NoChange
5593	Gm11946	41.1	27.8	-0.564054	NoChange
5602	Gm11998	44	36.1	-0.285505	NoChange
5607	Gm12036	22.1	14.9	-0.568734	NoChange
5668	Gm12424	30.8	37.9	0.299267	NoChange
5673	Gm12474	38.9	53.6	0.462463	NoChange
5680	Gm12529	40.4	57.3	0.50418	NoChange
5705	Gm12749	44	40.7	-0.112475	NoChange
5709	Gm12774	60.1	65.6	0.126331	NoChange
5721	Gm12846	80.6	62.9	-0.35772	NoChange
5765	Gm13070	8.9	16.7	0.907971	NoChange
5778	Gm13205	27.9	16.7	-0.740417	NoChange
5807	Gm13405	35.2	31.5	-0.160224	NoChange
5809	Gm13420	14.7	21.3	0.535037	NoChange
5810	Gm13423	14	9.3	-0.590124	NoChange
5854	Gm13707	22.1	35.2	0.671529	NoChange
5860	Gm13786	110.6	83.2	-0.410696	NoChange
5868	Gm13842	31.6	29.6	-0.0943274	NoChange
5882	Gm14023	10.3	8.4	-0.294183	NoChange
5884	Gm14026	30.8	20.4	-0.594361	NoChange
5885	Gm14027	104.8	92.4	-0.181674	NoChange
5887	Gm14036	11.8	20.4	0.789782	NoChange
5907	Gm14230	16.9	19.5	0.206451	NoChange
5925	Gm14320	20.6	22.3	0.114399	NoChange
5930	Gm14335	87.2	97	0.153657	NoChange
5932	Gm14387	14.7	27.8	0.919269	NoChange
5965	Gm14762	16.2	9.3	-0.800691	NoChange
5973	Gm14858	29.4	27.8	-0.0807313	NoChange
5981	Gm15034	10.3	9.3	-0.147342	NoChange
5986	Gm15152	27.2	29.6	0.121991	NoChange
6002	Gm15345	37.4	20.4	-0.874469	NoChange
6010	Gm15411	27.2	20.4	-0.415037	NoChange
6019	Gm15445	31.6	33.3	0.0755976	NoChange
6031	Gm15481	4.5	8.4	0.900464	NoChange
6040	Gm15503	106.2	103.5	-0.037153	NoChange
6041	Gm15506	60.9	58.2	-0.0654231	NoChange
6042	Gm15511	42.6	25.9	-0.717901	NoChange
6052	Gm15549	23.5	31.5	0.422691	NoChange
6059	Gm15561	30.1	41.6	0.46682	NoChange
6086	Gm15674	355.1	315.8	-0.169214	NoChange
6087	Gm15675	505.2	409.9	-0.301583	NoChange
6095	Gm15711	60.1	49	-0.294583	NoChange
6097	Gm15713	93.1	102.6	0.140178	NoChange
6120	Gm15798	13.3	20.4	0.617143	NoChange
6125	Gm15823	27.2	21.3	-0.352753	NoChange
6130	Gm15835	27.9	27.8	-0.00518024	NoChange
6137	Gm15879	67.4	37.9	-0.830551	NoChange
6153	Gm15937	48.4	47.2	-0.0362202	NoChange
6174	Gm16006	63.8	45.3	-0.494045	NoChange
6182	Gm16044	48.4	65.6	0.438689	NoChange
6192	Gm16084	14	24.1	0.783606	NoChange
6197	Gm16104	13.3	21.3	0.679427	NoChange
6223	Gm16172	59.4	65.6	0.143233	NoChange
6233	Gm16199	19.1	13	-0.555061	NoChange
6248	Gm16240	20.6	11.2	-0.879146	NoChange
6252	Gm16262	82.8	71.2	-0.217754	NoChange
6266	Gm16333	52.1	40.7	-0.356255	NoChange
6276	Gm16464	17.7	25.9	0.549203	NoChange
6283	Gm16540	33	33.3	0.0130562	NoChange
6296	Gm16578	55	58.2	0.0815875	NoChange
6300	Gm16618	43.3	65.6	0.599329	NoChange
6303	Gm16702	33	25.9	-0.349514	NoChange
6344	Gm17072	455.4	407.1	-0.161751	NoChange
6359	Gm17112	32.3	24.1	-0.422501	NoChange
6367	Gm17146	23.5	13	-0.854149	NoChange
6369	Gm17168	19.1	25	0.388355	NoChange
6373	Gm17191	38.2	28.7	-0.412522	NoChange
6405	Gm17399	11.8	9.3	-0.343484	NoChange
6447	Gm17893	53.5	45.3	-0.240028	NoChange
6470	Gm18255	77.7	69.3	-0.165059	NoChange
6486	Gm1848	25.7	46.2	0.846124	NoChange
6491	Gm18564	14	17.6	0.330149	NoChange
6510	Gm18911	157.5	126.5	-0.316214	NoChange
6512	Gm18959	64.5	64.7	0.00446655	NoChange
6518	Gm19045	57.9	39.8	-0.540795	NoChange
6527	Gm19187	39.6	37	-0.0979752	NoChange
6535	Gm19325	133.3	152.4	0.193186	NoChange
6545	Gm19514	37.4	20.4	-0.874469	NoChange
6562	Gm1972	452.5	528	0.22262	NoChange
6585	Gm20274	103.3	101.6	-0.0239399	NoChange
6608	Gm20432	22.8	23.2	0.025091	NoChange
6631	Gm20519	28.6	38.9	0.443755	NoChange
6669	Gm20692	88.7	88.7	0	NoChange
6689	Gm21010	1.6	1.9	0.247928	NoChange
6698	Gm2178	55.7	39.8	-0.484909	NoChange
6725	Gm22060	41.1	33.3	-0.303616	NoChange
6749	Gm22305	27.9	21.3	-0.389412	NoChange
6757	Gm22372	14	13.9	-0.0103419	NoChange
6758	Gm2238	33.8	26.9	-0.329417	NoChange
6768	Gm22488	11.1	21.3	0.940294	NoChange
6780	Gm22596	30.1	37	0.297762	NoChange
6794	Gm2274	27.9	37.9	0.441933	NoChange
6801	Gm22786	23.5	28.7	0.28839	NoChange
6805	Gm22849	8.2	5.6	-0.550197	NoChange
6816	Gm23044	33.8	29.6	-0.191426	NoChange
6824	Gm23138	28.6	21.3	-0.425162	NoChange
6846	Gm23368	20.6	33.3	0.692878	NoChange
6865	Gm23633	15.5	25.9	0.740684	NoChange
6869	Gm23657	16.9	21.3	0.33383	NoChange
6870	Gm2366	10.3	10.3	0	NoChange
6886	Gm23887	38.9	35.2	-0.144195	NoChange
6902	Gm24053	70.4	81.3	0.20768	NoChange
6912	Gm24139	20.6	16.7	-0.302796	NoChange
6919	Gm2420	30.1	35.2	0.225812	NoChange
6944	Gm24430	14	10.3	-0.442782	NoChange
6971	Gm24630	11.8	6.6	-0.838249	NoChange
6973	Gm24644	26.5	22.3	-0.248949	NoChange
6975	Gm24726	23.5	24.1	0.0363724	NoChange
6981	Gm24813	27.9	19.5	-0.516791	NoChange
6983	Gm24840	19.9	13.9	-0.517684	NoChange
6990	Gm24916	8.2	12.1	0.561311	NoChange
7007	Gm25190	21.3	29.6	0.474744	NoChange
7010	Gm25219	120.9	110.9	-0.124555	NoChange
7028	Gm25427	26.5	18.6	-0.51069	NoChange
7036	Gm25551	18.4	27.8	0.595379	NoChange
7049	Gm25713	10.3	17.6	0.772931	NoChange
7077	Gm25965	20.6	13	-0.664133	NoChange
7093	Gm26102	21.3	19.5	-0.127379	NoChange
7132	Gm26419	27.2	27.8	0.0314782	NoChange
7155	Gm26528	232.9	230.8	-0.0130674	NoChange
7161	Gm26536	27.9	15.8	-0.820341	NoChange
7181	Gm26583	807.5	702.5	-0.200964	NoChange
7184	Gm26588	8.9	10.3	0.210767	NoChange
7217	Gm26658	34.5	32.4	-0.0906025	NoChange
7219	Gm26664	31.6	30.6	-0.0463929	NoChange
7239	Gm26716	9.6	11.2	0.222392	NoChange
7252	Gm26740	1972.1	1847.9	-0.093846	NoChange
7256	Gm26745	32.3	39.8	0.301234	NoChange
7315	Gm26874	25	13	-0.943416	NoChange
7323	Gm26888	62.3	95.2	0.611729	NoChange
7331	Gm26910	38.2	32.4	-0.237579	NoChange
7336	Gm26930	33	25	-0.400538	NoChange
7338	Gm26935	41.1	32.4	-0.343145	NoChange
7348	Gm26992	775.3	575.1	-0.430942	NoChange
7367	Gm27176	19.9	20.4	0.0358007	NoChange
7442	Gm28068	20.6	17.6	-0.227069	NoChange
7447	Gm28151	55	35.2	-0.643856	NoChange
7462	Gm28372	20.6	33.3	0.692878	NoChange
7466	Gm28402	22.8	24.1	0.0799993	NoChange
7495	Gm28809	92.3	159.8	0.791865	NoChange
7497	Gm28874	64.5	46.2	-0.481406	NoChange
7504	Gm28935	57.9	49	-0.240782	NoChange
7529	Gm29237	126.7	120.1	-0.0771804	NoChange
7547	Gm29562	199.2	208.7	0.067213	NoChange
7576	Gm30671	76.2	78.6	0.0447383	NoChange
7577	Gm30708	13.3	11.2	-0.247928	NoChange
7582	Gm30948	377.8	387.8	0.0376901	NoChange
7609	Gm32633	147.2	174.5	0.245449	NoChange
7640	Gm34106	10.3	13.9	0.432441	NoChange
7663	Gm35339	191.9	209.6	0.127284	NoChange
7665	Gm35363	12.5	13.9	0.153157	NoChange
7670	Gm35648	10.3	9.3	-0.147342	NoChange
7672	Gm35808	14.7	10.3	-0.513172	NoChange
7676	Gm36070	23.5	13	-0.854149	NoChange
7679	Gm36208	53.5	47.2	-0.180752	NoChange
7713	Gm36955	29.4	25.9	-0.182864	NoChange
7714	Gm36956	13.3	25	0.910502	NoChange
7743	Gm37090	87.9	98.9	0.170107	NoChange
7745	Gm371	22.8	35.2	0.626542	NoChange
7749	Gm37109	77.7	63.8	-0.284358	NoChange
7787	Gm37242	76.2	68.4	-0.155795	NoChange
7801	Gm37283	48.4	40.7	-0.249978	NoChange
7809	Gm37308	11.1	13.9	0.324525	NoChange
7827	Gm37382	25	14.9	-0.746616	NoChange
7835	Gm37411	57.2	44.4	-0.365455	NoChange
7893	Gm37626	13.3	7.5	-0.826464	NoChange
7900	Gm37648	47.7	38.9	-0.294219	NoChange
7907	Gm37675	27.2	20.4	-0.415037	NoChange
7930	Gm37768	75.5	74.9	-0.0115109	NoChange
7969	Gm37946	25.7	24.1	-0.0927352	NoChange
7973	Gm37955	3	5.6	0.900464	NoChange
7974	Gm37960	114.3	105.3	-0.11832	NoChange
7992	Gm38026	20.6	18.6	-0.147342	NoChange
8003	Gm3807	10.3	5.6	-0.879146	NoChange
8019	Gm38137	11.8	20.4	0.789782	NoChange
8024	Gm38156	55	53.6	-0.0371986	NoChange
8047	Gm38252	32.3	22.3	-0.53449	NoChange
8061	Gm38319	54.3	59.2	0.124645	NoChange
8091	Gm3924	19.1	31.5	0.721779	NoChange
8113	Gm4189	14	13.9	-0.0103419	NoChange
8139	Gm42466	58.7	61.9	0.0765789	NoChange
8146	Gm42508	90.1	79.5	-0.180572	NoChange
8176	Gm42645	80.6	70.2	-0.199309	NoChange
8177	Gm42646	82.8	73.9	-0.164056	NoChange
8179	Gm42651	77	77.6	0.0111982	NoChange
8200	Gm42721	163.3	150.5	-0.117761	NoChange
8211	Gm42736	22.1	27.8	0.331039	NoChange
8212	Gm42737	75.5	63.8	-0.24292	NoChange
8218	Gm42778	20.6	32.4	0.653349	NoChange
8222	Gm4279	27.2	18.6	-0.548304	NoChange
8258	Gm42930	82.1	109	0.408874	NoChange
8272	Gm42992	8.9	9.3	0.0634254	NoChange
8273	Gm42993	8.9	17.6	0.983698	NoChange
8275	Gm43004	101.1	126.5	0.323354	NoChange
8297	Gm43070	27.9	28.7	0.0407856	NoChange
8301	Gm43075	32.3	25.9	-0.318582	NoChange
8310	Gm43133	44.8	49	0.129283	NoChange
8312	Gm43140	30.1	27.8	-0.114679	NoChange
8316	Gm43154	3	1.9	-0.658963	NoChange
8342	Gm43267	19.1	22.3	0.223471	NoChange
8378	Gm43389	40.4	40.7	0.0106735	NoChange
8382	Gm43413	77	39.8	-0.95209	NoChange
8386	Gm43421	357.3	291.8	-0.292156	NoChange
8406	Gm43480	70.4	37	-0.92805	NoChange
8431	Gm43593	13.3	12.1	-0.136419	NoChange
8433	Gm43598	26.5	20.4	-0.377423	NoChange
8443	Gm43652	38.2	33.3	-0.19805	NoChange
8452	Gm43677	19.1	31.5	0.721779	NoChange
8475	Gm43732	25.7	27.8	0.113317	NoChange
8519	Gm43937	6	9.3	0.632268	NoChange
8531	Gm44001	7.4	7.5	0.0193653	NoChange
8554	Gm44091	135.5	130.2	-0.0575634	NoChange
8564	Gm44140	56.5	39.8	-0.505482	NoChange
8565	Gm44141	59.4	54.6	-0.121562	NoChange
8566	Gm44144	22.1	17.6	-0.328471	NoChange
8576	Gm44178	27.9	31.5	0.175087	NoChange
8582	Gm44200	102.6	88.7	-0.210025	NoChange
8586	Gm44243	14	21.3	0.605427	NoChange
8607	Gm4432	43.3	42.6	-0.0235136	NoChange
8700	Gm44792	25.7	13	-0.983257	NoChange
8714	Gm44891	64.5	48.1	-0.423262	NoChange
8718	Gm44914	75.5	70.2	-0.105006	NoChange
8729	Gm44967	82.1	87.8	0.0968387	NoChange
8744	Gm45058	39.6	24.1	-0.716467	NoChange
8758	Gm45153	41.8	34.3	-0.285294	NoChange
8765	Gm45203	55.7	54.6	-0.0287764	NoChange
8796	Gm45309	47.7	49.9	0.0650505	NoChange
8799	Gm45322	14.7	13	-0.177305	NoChange
8811	Gm4540	31.6	25.9	-0.286972	NoChange
8852	Gm45662	16.9	14.9	-0.181711	NoChange
8871	Gm45738	30.8	20.4	-0.594361	NoChange
8918	Gm46234	22.8	13	-0.810522	NoChange
8929	Gm46440	13.3	16.7	0.328422	NoChange
8932	Gm4651	22.8	15.8	-0.529109	NoChange
8936	Gm46578	55	42.6	-0.368578	NoChange
8937	Gm4668	33	22.3	-0.565422	NoChange
8942	Gm47006	35.2	40.7	0.209453	NoChange
8952	Gm47089	79.2	40.7	-0.960472	NoChange
8956	Gm47112	16.2	11.2	-0.532495	NoChange
8958	Gm47122	62.3	56.4	-0.143537	NoChange
8990	Gm47273	19.9	22.3	0.164275	NoChange
9020	Gm47438	6	5.6	-0.0995357	NoChange
9027	Gm47483	374.2	418.2	0.160384	NoChange
9030	Gm47508	145.8	171.8	0.236739	NoChange
9049	Gm47597	36	34.3	-0.0697883	NoChange
9067	Gm47701	55.7	35.2	-0.662102	NoChange
9071	Gm47748	22.1	26.9	0.28356	NoChange
9072	Gm47761	87.2	97.9	0.166981	NoChange
9073	Gm47765	57.2	90.6	0.663496	NoChange
9093	Gm47861	44.8	42.6	-0.0726453	NoChange
9103	Gm47941	21.3	39.8	0.901915	NoChange
9194	Gm48639	31.6	33.3	0.0755976	NoChange
9211	Gm48718	33	26.9	-0.29486	NoChange
9233	Gm4881	51.3	29.6	-0.793362	NoChange
9261	Gm48914	52.1	41.6	-0.3247	NoChange
9262	Gm48939	120.1	105.3	-0.189731	NoChange
9264	Gm48949	15.5	19.5	0.331206	NoChange
9275	Gm49004	37.4	55.5	0.56945	NoChange
9293	Gm49189	58.7	77.6	0.402696	NoChange
9302	Gm49209	19.9	12.1	-0.717761	NoChange
9303	Gm49214	16.2	18.6	0.199309	NoChange
9312	Gm49286	52.8	72.1	0.449461	NoChange
9349	Gm49376	23.5	23.2	-0.018536	NoChange
9362	Gm49413	68.9	92.4	0.423389	NoChange
9368	Gm49474	100.4	109	0.118569	NoChange
9373	Gm49492	53.5	38.9	-0.459769	NoChange
9379	Gm49512	165.5	161.6	-0.034404	NoChange
9420	Gm49733	10.3	7.5	-0.457682	NoChange
9422	Gm49745	21.3	31.5	0.564498	NoChange
9443	Gm5112	27.9	22.3	-0.323221	NoChange
9454	Gm5214	46.9	35.2	-0.414012	NoChange
9455	Gm5224	26.5	45.3	0.773519	NoChange
9475	Gm5533	30.8	28.7	-0.10188	NoChange
9476	Gm5538	194.1	100.7	-0.946736	NoChange
9492	Gm5711	18.4	21.3	0.211148	NoChange
9502	Gm5819	12.5	24.1	0.947105	NoChange
9532	Gm6044	39.6	31.5	-0.330149	NoChange
9538	Gm6123	19.9	19.5	-0.0292943	NoChange
9570	Gm6352	7.4	13	0.812914	NoChange
9585	Gm650	87.9	97	0.142122	NoChange
9587	Gm6506	22.1	11.2	-0.980548	NoChange
9597	Gm6610	32.3	37	0.195991	NoChange
9601	Gm6630	33	65.6	0.99123	NoChange
9623	Gm6855	157.5	128.4	-0.294707	NoChange
9629	Gm6939	57.2	51.8	-0.143063	NoChange
9694	Gm7867	32.3	40.7	0.333495	NoChange
9718	Gm8189	128.9	188.4	0.547547	NoChange
9723	Gm8250	112.1	121.9	0.120912	NoChange
9741	Gm8517	61.6	51.8	-0.249978	NoChange
9779	Gm9085	18.4	11.2	-0.716207	NoChange
9800	Gm9517	27.2	30.6	0.169925	NoChange
9803	Gm9570	63.8	55.5	-0.201069	NoChange
9810	Gm9645	25	33.3	0.413594	NoChange
9862	Gm9985	25.7	48.1	0.904269	NoChange
9962	Gpc6	10.3	5.6	-0.879146	NoChange
9993	Gpr161	39.6	57.3	0.533035	NoChange
10014	Gprasp2	12.5	9.3	-0.426625	NoChange
10025	Gpx3	77.7	77.6	-0.00185795	NoChange
10055	Grk3	26.5	25.9	-0.0330403	NoChange
10066	Gsdmc	12.5	24.1	0.947105	NoChange
10085	Gsto2	19.9	15.8	-0.332844	NoChange
10125	Guca1b	33.8	32.4	-0.0610294	NoChange
10128	Gucy1b1	37.4	25	-0.58111	NoChange
10132	Gulp1	33.8	31.5	-0.101671	NoChange
10136	Gxylt2	74.8	67.5	-0.148151	NoChange
10160	H2-Eb1	31.6	17.6	-0.844349	NoChange
10195	H60b	989	1000.6	0.0168229	NoChange
10218	Hal	27.2	15.8	-0.783682	NoChange
10220	Hapln1	32.3	21.3	-0.600681	NoChange
10402	Hist3h2ba	193.3	114.5	-0.755494	NoChange
10410	Hk1os	41.1	37.9	-0.116941	NoChange
10421	Hmcn1	71.8	58.2	-0.302965	NoChange
10478	Hoxa10	8.9	5.6	-0.668379	NoChange
10525	Hspa1a	1.6	1.9	0.247928	NoChange
10526	Hspa1b	19.1	18.6	-0.03827	NoChange
10542	Hspe1-ps2	16.2	21.3	0.39486	NoChange
10552	Hunk	7.4	7.5	0.0193653	NoChange
10688	Igf1r	1840.4	2207.9	0.262655	NoChange
10699	Ighj1	65.2	53.6	-0.282639	NoChange
10705	Ighv1-57	30.1	50.9	0.757902	NoChange
10742	Il17rc	35.2	35.2	0	NoChange
10748	Il1r1	98.9	59.2	-0.740373	NoChange
10749	Il1r2	6	3.8	-0.658963	NoChange
10752	Il1rl2	46.2	66.6	0.527629	NoChange
10753	Il2	12.5	13	0.0565835	NoChange
10757	Il23r	94.5	49	-0.947533	NoChange
10764	Il3	0.1	0.1	0	NoChange
10766	Il4	37.4	24.1	-0.634005	NoChange
10770	Il6ra	2429.6	3793.5	0.642811	NoChange
10774	Il9r	28.6	17.6	-0.70044	NoChange
10793	Impg2	139.9	113.6	-0.300433	NoChange
10823	Insc	40.4	23.2	-0.80023	NoChange
10892	Irs1	29.4	37	0.331709	NoChange
10965	Jag1	36.7	37	0.0117452	NoChange
11008	Kank1	26.5	37	0.481533	NoChange
11011	Kank4	14.7	18.6	0.339486	NoChange
11040	Kcna2	569.6	527.1	-0.111872	NoChange
11044	Kcnab3	19.1	15.8	-0.273648	NoChange
11052	Kcnip2	189	154.2	-0.293583	NoChange
11055	Kcnj8	43.3	24.1	-0.845334	NoChange
11064	Kcnmb4os1	10.3	10.3	0	NoChange
11130	Kif19a	4.5	3.8	-0.243926	NoChange
11136	Kif21a	19.1	37.9	0.988625	NoChange
11156	Kifc2	224.1	148.7	-0.591738	NoChange
11165	Kiss1r	36	56.4	0.647698	NoChange
11176	Klf15	4.5	5.6	0.315502	NoChange
11226	Klra4	0.1	0.1	0	NoChange
11269	Kremen2	23.5	27.8	0.242424	NoChange
11409	LTR103_Mam	15.5	25	0.68966	NoChange
11485	LTR86B1	91.6	68.4	-0.421351	NoChange
11487	LTR86C	38.2	25	-0.611645	NoChange
11496	LTR9D	17.7	10.3	-0.781105	NoChange
11512	Lama4	37.4	58.2	0.637981	NoChange
11526	Lancl3	16.9	15.8	-0.0970987	NoChange
11529	Laptm4b	87.2	166.2	0.93052	NoChange
11567	Ldhb	78.4	101.6	0.373975	NoChange
11590	Lgals12	26.5	25.9	-0.0330403	NoChange
11598	Lgmn	132.6	135.8	0.0344027	NoChange
11601	Lhfpl5	167.7	130.2	-0.365153	NoChange
11611	Lima1	61.6	90.6	0.556581	NoChange
11638	Lman1l	23.5	27.8	0.242424	NoChange
11658	Lmx1b	7.4	7.5	0.0193653	NoChange
11660	Lncppara	120.9	166.2	0.459106	NoChange
11671	Loxl2	180.2	119.2	-0.596215	NoChange
11678	Lpcat2	41.1	30.6	-0.425607	NoChange
11717	Lrrc25	8.9	9.3	0.0634254	NoChange
11751	Lrrk2	32.3	27.8	-0.216449	NoChange
11752	Lrrn3	29.4	22.3	-0.398772	NoChange
11772	Lsr	210.9	201.3	-0.0672119	NoChange
11829	Lyplal1	7.4	5.6	-0.402098	NoChange
11869	MER123	34.5	20.4	-0.758027	NoChange
11964	MER92C	23.5	19.5	-0.269187	NoChange
11965	MER92D	40.4	26.9	-0.586749	NoChange
11968	MER95	73.3	56.4	-0.378118	NoChange
12028	MLT1J1-int	195.5	157.9	-0.308157	NoChange
12075	MMTV-int	1224	895.4	-0.450999	NoChange
12146	MamGypLTR2c	49.1	37	-0.408198	NoChange
12181	Mansc4	25	15.8	-0.662004	NoChange
12189	Map2	22.1	16.7	-0.404198	NoChange
12211	Map3k6	12.5	17.6	0.493647	NoChange
12214	Map3k9	52.8	35.2	-0.584963	NoChange
12248	Mapre3	120.9	145	0.262239	NoChange
12297	Mboat4	19.1	22.3	0.223471	NoChange
12328	Mcoln3	96	94.2	-0.0273073	NoChange
12334	Mctp1	56.5	50.9	-0.150585	NoChange
12393	Mef2c	41.1	31.5	-0.383787	NoChange
12400	Meioc	16.2	27.8	0.779091	NoChange
12410	Met	163.3	213.3	0.385359	NoChange
12520	Mipol1	135.5	103.5	-0.388662	NoChange
12548	Mir1904	57.2	55.5	-0.0435274	NoChange
12586	Mir5103	3.8	4.7	0.306661	NoChange
12612	Mir6537	27.2	53.6	0.978626	NoChange
12644	Mir6955	23.5	16.7	-0.492813	NoChange
12657	Mir6986	21.3	11.2	-0.927355	NoChange
12670	Mir7012	26.5	25.9	-0.0330403	NoChange
12690	Mir7048	38.2	37.9	-0.0113748	NoChange
12717	Mir7227	20.6	16.7	-0.302796	NoChange
12723	Mir7658	33	37.9	0.199732	NoChange
12724	Mir7670	41.8	31.5	-0.408151	NoChange
12731	Mir8099-2	51.3	48.1	-0.0929219	NoChange
12732	Mir8100	25	20.4	-0.293359	NoChange
12759	Mlana	158.9	307.5	0.952467	NoChange
12786	Mmp14	57.2	58.2	0.025004	NoChange
12864	Mras	6	3.8	-0.658963	NoChange
12878	Mroh5	34.5	30.6	-0.173065	NoChange
12970	Ms4a4d	37.4	40.7	0.121991	NoChange
12976	Msantd3	7.4	11.2	0.597902	NoChange
12996	Msrb3	11.8	9.3	-0.343484	NoChange
13058	Mtss1l	44.8	38.9	-0.203729	NoChange
13060	Mturn	943.7	943.4	-0.000458702	NoChange
13061	Mtus1	3	1.9	-0.658963	NoChange
13093	Mxra7	8.9	7.5	-0.246915	NoChange
13127	Myo18b	30.1	37	0.297762	NoChange
13144	Mypop	565.2	492	-0.200103	NoChange
13146	Myrf	29.4	27.8	-0.0807313	NoChange
13172	Naalad2	55.7	44.4	-0.327118	NoChange
13197	Nanos2	77	52.7	-0.547055	NoChange
13218	Nat8l	3.8	5.6	0.559427	NoChange
13222	Nav2	355.9	331.4	-0.102898	NoChange
13282	Ndrg4	40.4	30.6	-0.400824	NoChange
13334	Nebl	245.3	150.5	-0.704784	NoChange
13338	Nectin2	19.1	18.6	-0.03827	NoChange
13348	Neil2	98.2	76.7	-0.356496	NoChange
13420	Nhsl1	17.7	32.4	0.872244	NoChange
13445	Nkain1	6	6.6	0.137504	NoChange
13454	Nkx6-2	35.2	33.3	-0.0800533	NoChange
13467	Nmb	92.3	99.8	0.112709	NoChange
13483	Nmur1	8.9	13	0.546634	NoChange
13494	Nodal	14.7	20.4	0.472753	NoChange
13520	Notch4	157.5	181	0.200638	NoChange
13531	Npdc1	30.8	21.3	-0.532077	NoChange
13543	Npnt	11.8	18.6	0.656516	NoChange
13544	Npr2	19.9	39.8	1	NoChange
13572	Nrbp2	14	18.6	0.409876	NoChange
13629	Nuak1	20.6	34.3	0.735564	NoChange
13795	Olfr756-ps1	34.5	25	-0.464668	NoChange
13797	Olfr856-ps1	13.3	22.3	0.745617	NoChange
13799	Olr1	0.1	0.1	0	NoChange
13806	Ophn1	11.1	11.2	0.0129391	NoChange
13834	Osbpl6	19.9	25	0.32916	NoChange
13842	Osgin1	82.8	97	0.228354	NoChange
13881	P3h2	16.2	9.3	-0.800691	NoChange
13899	Pacsin1	263.6	316.7	0.264766	NoChange
13901	Pacsin3	22.1	13	-0.765535	NoChange
13927	Palm3	810.4	542.8	-0.578213	NoChange
13938	Papln	71.1	51.8	-0.456897	NoChange
13945	Paqr5	10.3	13	0.335867	NoChange
13977	Patj	3060.6	2619.5	-0.224523	NoChange
13979	Patl2	24.3	26.9	0.14665	NoChange
14002	Pcdh17	11.8	13	0.139725	NoChange
14004	Pcdhb16	6	3.8	-0.658963	NoChange
14048	Pcnx2	36	29.6	-0.2824	NoChange
14096	Pde7b	13.3	11.2	-0.247928	NoChange
14101	Pdgfb	39.6	42.6	0.105353	NoChange
14102	Pdgfrb	14.7	11.2	-0.392317	NoChange
14136	Pdzd7	16.2	27.8	0.779091	NoChange
14149	Peg10	206.5	243.8	0.239556	NoChange
14154	Pemt	14	14.9	0.0898855	NoChange
14155	Penk	3	5.6	0.900464	NoChange
14159	Per3	99.7	132.1	0.405965	NoChange
14191	Pfkfb4	92.3	122.9	0.413082	NoChange
14201	Pgap1	705	693.3	-0.0241435	NoChange
14234	Phex	10.3	5.6	-0.879146	NoChange
14332	Pik3r3	158.2	171.8	0.11898	NoChange
14346	Pink1	1251.8	1236.9	-0.0172752	NoChange
14356	Pir	17.7	13	-0.445238	NoChange
14358	Pisd-ps1	2052.6	1967	-0.0614556	NoChange
14359	Pisd-ps2	366.8	398.8	0.120672	NoChange
14410	Platr8	46.2	37	-0.320368	NoChange
14447	Plekhg1	38.2	49.9	0.385467	NoChange
14492	Plvap	22.1	20.4	-0.115477	NoChange
14498	Plxnb1	56.5	69.3	0.294604	NoChange
14510	Pmp22	10.3	5.6	-0.879146	NoChange
14612	Pou2af1	114.3	130.2	0.187904	NoChange
14617	Pou6f1	1691.8	1500.9	-0.172731	NoChange
14632	Ppfia3	19.9	21.3	0.098085	NoChange
14678	Ppp1r14c	16.2	9.3	-0.800691	NoChange
14695	Ppp1r9a	76.2	62.9	-0.276731	NoChange
14764	Prelid3a	6	7.5	0.321928	NoChange
14775	Prickle4	6	10.3	0.77961	NoChange
14790	Prkar1b	22.8	13.9	-0.713949	NoChange
14822	Prob1	16.2	17.6	0.119582	NoChange
14859	Prr29	53.5	90.6	0.759972	NoChange
14873	Prrt1	167.7	146.9	-0.191048	NoChange
14874	Prrt2	240.9	201.3	-0.259087	NoChange
14884	Prtg	19.9	23.2	0.221356	NoChange
14887	Prx	62.3	32.4	-0.943238	NoChange
14891	Psd2	101.1	54.6	-0.88881	NoChange
14981	Ptk2	74.8	68.4	-0.129042	NoChange
15015	Ptprm	66	60.1	-0.135101	NoChange
15045	Pxdc1	58.7	31.5	-0.898009	NoChange
15058	Pygo1	17.7	16.7	-0.0839013	NoChange
15062	Pyroxd2	33.8	60.1	0.830342	NoChange
15214	RLTR3_Mm	216	145.9	-0.566051	NoChange
15394	Rac3	14.7	13	-0.177305	NoChange
15426	Ralgps1	275.3	188.4	-0.547206	NoChange
15455	Rapgef4os1	107.7	132.1	0.294612	NoChange
15456	Rapgef4os2	235.8	257.6	0.127569	NoChange
15482	Rasgrp3	28.6	20.4	-0.487446	NoChange
15488	Rassf4	15.5	22.3	0.524775	NoChange
15519	Rbm20	90.1	107.2	0.250706	NoChange
15601	Renbp	68.2	92.4	0.438121	NoChange
15672	Rhobtb1	16.2	9.3	-0.800691	NoChange
15702	Rims2	20.6	13.9	-0.567559	NoChange
15739	Rnase4	57.9	41.6	-0.47698	NoChange
15749	Rnd2	33	53.6	0.699767	NoChange
15760	Rnf122	156	163.5	0.0677446	NoChange
15805	Rnf32	290	267.8	-0.114897	NoChange
15818	Rnft2	8.9	9.3	0.0634254	NoChange
15844	Rock1	5031.9	4555	-0.143652	NoChange
15851	Rorc	456.1	241.9	-0.914939	NoChange
15880	Rpl13-ps5	25	47.2	0.916859	NoChange
15887	Rpl15-ps5	55	47.2	-0.220645	NoChange
16001	Rps12-ps4	28.6	18.6	-0.620713	NoChange
16177	Rwdd2a	14	16.7	0.254421	NoChange
16196	S100b	39.6	61	0.623309	NoChange
16258	Sbk1	491.3	441.3	-0.154844	NoChange
16279	Scarf1	98.2	116.4	0.245296	NoChange
16329	Sdc4	60.9	73.9	0.279132	NoChange
16331	Sdcbp2	187.5	164.4	-0.18968	NoChange
16345	Sdk1	10.3	13	0.335867	NoChange
16366	Sec31b	194.1	177.3	-0.130608	NoChange
16401	Sema4g	77	61	-0.336049	NoChange
16404	Sema6c	89.4	64.7	-0.466509	NoChange
16473	Sez6l2	52.1	52.7	0.0165196	NoChange
16501	Sgce	20.6	24.1	0.226389	NoChange
16552	Shf	115.8	112.7	-0.0391477	NoChange
16569	Shroom4	13.3	16.7	0.328422	NoChange
16575	Siah3	55	68.4	0.314565	NoChange
16597	Sirt4	81.4	94.2	0.210698	NoChange
16642	Slc16a11	27.9	54.6	0.968636	NoChange
16661	Slc22a13b-ps	30.8	39.8	0.369838	NoChange
16667	Slc23a1	158.9	101.6	-0.645219	NoChange
16787	Slc39a2	46.9	31.5	-0.574236	NoChange
16806	Slc44a3	13.3	7.5	-0.826464	NoChange
16809	Slc46a1	10.3	5.6	-0.879146	NoChange
16812	Slc4a10	102.6	97.9	-0.06765	NoChange
16831	Slc6a19	841.9	947.1	0.169868	NoChange
16875	Slpi	16.9	21.3	0.33383	NoChange
16945	Smox	249.7	172.7	-0.531928	NoChange
16951	Smpdl3a	1132.5	1072.6	-0.0783989	NoChange
16976	Snca	16.2	16.7	0.0438543	NoChange
17086	Snord8	24.3	39.8	0.711812	NoChange
17099	Snph	19.1	24.1	0.335461	NoChange
17170	Sorcs2	104	172.7	0.731685	NoChange
17178	Sox11	67.4	59.2	-0.187151	NoChange
17195	Spaca6	33.8	28.7	-0.235973	NoChange
17203	Sparcl1	25	16.7	-0.58208	NoChange
17243	Spin4	6	3.8	-0.658963	NoChange
17253	Spock2	208.7	121	-0.786424	NoChange
17273	Spsb1	119.4	143.2	0.262229	NoChange
17291	Src	88.7	92.4	0.0589587	NoChange
17350	Sspn	11.8	13	0.139725	NoChange
17370	St6galnac3	235.1	174.5	-0.430048	NoChange
17392	Stard13	16.2	22.3	0.46105	NoChange
17399	Stard8	40.4	41.6	0.0422282	NoChange
17412	Steap2	11.8	16.7	0.501061	NoChange
17445	Stox2	27.9	55.5	0.992223	NoChange
17517	Susd4	4.5	7.5	0.736966	NoChange
17538	Syde1	74.8	92.4	0.304855	NoChange
17544	Syn3	52.1	45.3	-0.201772	NoChange
17550	Syngap1	47.7	50.9	0.0936764	NoChange
17551	Syngr1	67.4	118.2	0.81041	NoChange
17568	Syt4	156.7	237.3	0.598707	NoChange
17569	Syt6	6	3.8	-0.658963	NoChange
17696	Tbx4	14.7	20.4	0.472753	NoChange
17737	Tctn2	8.2	8.4	0.0347654	NoChange
17748	Tdrp	1481.7	1817.4	0.294623	NoChange
17749	Tead1	45.5	71.2	0.646011	NoChange
17816	Tgfb3	27.2	50.9	0.904059	NoChange
17928	Timp2	189.7	208.7	0.137711	NoChange
17929	Timp3	68.9	35.2	-0.968929	NoChange
17944	Tktl1	15.5	10.3	-0.589624	NoChange
17950	Tle2	25.7	25.9	0.0111837	NoChange
17968	Tm4sf20	45.5	39.8	-0.193098	NoChange
17984	Tmc4	261.4	175.5	-0.574788	NoChange
17989	Tmcc2	137.7	214.2	0.63743	NoChange
18019	Tmem121b	25.7	38.9	0.598002	NoChange
18059	Tmem176b	199.2	194.8	-0.032224	NoChange
18075	Tmem190	10.3	5.6	-0.879146	NoChange
18081	Tmem200b	22.8	24.1	0.0799993	NoChange
18085	Tmem204	69.6	50.9	-0.451422	NoChange
18105	Tmem240	76.2	73.9	-0.0442166	NoChange
18114	Tmem254a	37.4	27.8	-0.427953	NoChange
18146	Tmem56	25.7	22.3	-0.204725	NoChange
18164	Tmem86a	17.7	14.9	-0.248437	NoChange
18177	Tmigd3	3	1.9	-0.658963	NoChange
18184	Tmprss13	102.6	145	0.499022	NoChange
18185	Tmprss3	24.3	21.3	-0.190103	NoChange
18186	Tmprss9	22.8	29.6	0.376563	NoChange
18224	Tnfrsf25	447.4	503.1	0.16928	NoChange
18230	Tnfsf11	61.6	42.6	-0.532077	NoChange
18248	Tnnt3	79.2	61	-0.376691	NoChange
18260	Tns4	20.6	16.7	-0.302796	NoChange
18314	Tpmt	16.2	13	-0.317482	NoChange
18327	Tpt1-ps6	28.6	37	0.37151	NoChange
18397	Traj9	164.1	161.6	-0.022148	NoChange
18427	Trav13-1	98.9	85	-0.218508	NoChange
18440	Trav14n-3	57.2	61.9	0.113924	NoChange
18464	Trav6-6	20.6	13	-0.664133	NoChange
18472	Trav7-2	58.7	62.9	0.0996995	NoChange
18481	Trav8d-2	16.9	20.4	0.271546	NoChange
18530	Trdj2	21.3	14.9	-0.515541	NoChange
18538	Trf	85	136.7	0.685478	NoChange
18544	Trib1	82.1	83.2	0.0192013	NoChange
18585	Trim63	7.4	7.5	0.0193653	NoChange
18646	Trpv6	25	29.6	0.243669	NoChange
18671	Tspan10	90.9	103.5	0.187279	NoChange
18684	Tspan6	14.7	7.5	-0.970854	NoChange
18686	Tspear	6.7	7.5	0.162729	NoChange
18697	Tssk1	29.4	22.3	-0.398772	NoChange
18731	Ttc39c	492	285.3	-0.786179	NoChange
18751	Ttn	243.1	206.8	-0.233314	NoChange
18759	Tuba3a	89.4	56.4	-0.66458	NoChange
18821	Tyr	98.2	129.3	0.396927	NoChange
18833	UCON23	15.5	9.3	-0.736966	NoChange
18932	Uchl1	28.6	33.3	0.219507	NoChange
18941	Ucp3	6	5.6	-0.0995357	NoChange
18979	Unc13b	11.1	6.6	-0.750022	NoChange
18983	Unc5a	71.1	86.9	0.289507	NoChange
19128	Vgll3	142.8	99.8	-0.516884	NoChange
19142	Vmn1r-ps145	24.3	25	0.0409718	NoChange
19286	Wfikkn1	169.9	176.4	0.0541647	NoChange
19287	Wfikkn2	46.2	53.6	0.21434	NoChange
19294	Wipi1	40.4	36.1	-0.162356	NoChange
19302	Wnt16	73.3	52.7	-0.47601	NoChange
19304	Wnt4	29.4	37.9	0.366382	NoChange
19305	Wnt5b	6.7	9.3	0.47307	NoChange
19405	Yjefn3	55	27.8	-0.984347	NoChange
19448	Zbtb16	240.9	183.8	-0.390298	NoChange
19472	Zbtb46	180.2	193	0.0990018	NoChange
19561	Zfp112	38.9	52.7	0.438033	NoChange
19579	Zfp174	89.4	80.4	-0.153079	NoChange
19590	Zfp229	6	5.6	-0.0995357	NoChange
19633	Zfp354c	295.8	265	-0.15863	NoChange
19680	Zfp467	233.6	290.8	0.315987	NoChange
19698	Zfp532	26.5	29.6	0.159605	NoChange
19712	Zfp580	63.8	45.3	-0.494045	NoChange
19904	Zfr2	194.8	251.2	0.366843	NoChange
19968	Zscan18	25	13.9	-0.846843	NoChange
20003	mt-Co3	43.3	28.7	-0.593316	NoChange
20030	mt-Tv	27.9	28.7	0.0407856	NoChange
20037	nhAT5a_ML	28.6	25	-0.194087	NoChange
2	0610009B22Rik	70.4	97.9	0.475733	NoChange
3	0610009E02Rik	532.3	563.1	0.0811516	NoChange
4	0610009L18Rik	22.1	37	0.743479	NoChange
5	0610010F05Rik	262.2	181	-0.534678	NoChange
6	0610010K14Rik	330.2	376.7	0.190076	NoChange
7	0610012D04Rik	35.2	46.2	0.392317	NoChange
8	0610012G03Rik	245.3	255.8	0.060469	NoChange
9	0610030E20Rik	1456.1	1493.5	0.0365878	NoChange
10	0610037L13Rik	301.7	358.2	0.247651	NoChange
11	0610038B21Rik	94.5	103.5	0.131245	NoChange
12	0610039K10Rik	34.5	34.3	-0.00838779	NoChange
13	0610040B10Rik	54.3	61	0.167857	NoChange
14	0610040F04Rik	69.6	65.6	-0.0853915	NoChange
15	0610043K17Rik	21.3	25	0.231075	NoChange
18	1110002L01Rik	541.1	505	-0.0996119	NoChange
20	1110004F10Rik	713.8	666.5	-0.098915	NoChange
22	1110008L16Rik	270.2	244.7	-0.143014	NoChange
23	1110008P14Rik	276.8	260.4	-0.0881145	NoChange
24	1110012L19Rik	131.9	157	0.25132	NoChange
25	1110019D14Rik	28.6	15.8	-0.856091	NoChange
26	1110025M09Rik	52.1	41.6	-0.3247	NoChange
27	1110028F11Rik	23.5	21.3	-0.141807	NoChange
28	1110032A03Rik	228.5	232.7	0.026277	NoChange
29	1110032F04Rik	110.6	141.3	0.35341	NoChange
30	1110035H17Rik	27.2	16.7	-0.703759	NoChange
31	1110038B12Rik	261.4	272.4	0.0594676	NoChange
32	1110038F14Rik	256.3	265.9	0.0530503	NoChange
33	1110046J04Rik	60.9	55.5	-0.133954	NoChange
34	1110051M20Rik	784.1	757.9	-0.0490302	NoChange
35	1110059E24Rik	301	292.7	-0.0403407	NoChange
36	1110059G10Rik	284.8	283.5	-0.00660041	NoChange
37	1110065P20Rik	99.7	121.9	0.290033	NoChange
38	1190002N15Rik	1185.2	984.9	-0.267081	NoChange
39	1190007I07Rik	104	99.8	-0.0594718	NoChange
40	1300002E11Rik	776	601.9	-0.366533	NoChange
41	1300014J16Rik	129.7	97.9	-0.405798	NoChange
42	1500002C15Rik	260.7	303.8	0.220731	NoChange
43	1500002F19Rik	50.6	69.3	0.453718	NoChange
44	1500004A13Rik	1526.3	1461.2	-0.0628849	NoChange
45	1500009L16Rik	158.9	83.2	-0.933464	NoChange
46	1500011B03Rik	262.2	276.1	0.0745232	NoChange
47	1500015A07Rik	87.9	109.9	0.322256	NoChange
49	1600002K03Rik	47.7	65.6	0.459707	NoChange
50	1600012H06Rik	585	619.4	0.0824348	NoChange
51	1600014C10Rik	1363.8	1715.9	0.331333	NoChange
52	1600020E01Rik	456.9	472.7	0.0490464	NoChange
54	1700001K19Rik	22.1	27.8	0.331039	NoChange
55	1700001K23Rik	213.1	181	-0.235541	NoChange
56	1700001L05Rik	75.5	55.5	-0.443989	NoChange
57	1700007J10Rik	76.2	63.8	-0.256235	NoChange
58	1700007L15Rik	22.1	35.2	0.671529	NoChange
59	1700008B11Rik	25.7	18.6	-0.466466	NoChange
60	1700008J07Rik	168.5	154.2	-0.127946	NoChange
61	1700010I14Rik	210.9	193	-0.127958	NoChange
62	1700012D14Rik	96.7	121	0.323419	NoChange
64	1700016A09Rik	33	31.5	-0.0671142	NoChange
65	1700016B15Rik	39.6	40.7	0.0395284	NoChange
67	1700016L21Rik	35.2	19.5	-0.852101	NoChange
68	1700016P03Rik	113.6	159.8	0.492305	NoChange
69	1700017B05Rik	1429.7	1390.1	-0.0405238	NoChange
70	1700018A23Rik	78.4	62.9	-0.317794	NoChange
71	1700018L02Rik	71.1	54.6	-0.380949	NoChange
72	1700018M17Rik	28.6	37.9	0.406183	NoChange
73	1700019D03Rik	49.9	32.4	-0.623046	NoChange
74	1700020D05Rik	55.7	39.8	-0.484909	NoChange
75	1700020I14Rik	5011.4	4429.5	-0.17807	NoChange
76	1700020L24Rik	10.3	18.6	0.852658	NoChange
77	1700021A07Rik	33.8	27.8	-0.281938	NoChange
78	1700021F05Rik	103.3	98.9	-0.0627978	NoChange
79	1700021J08Rik	202.1	172.7	-0.226801	NoChange
80	1700022I11Rik	848.5	874.2	0.0430487	NoChange
81	1700022N22Rik	56.5	69.3	0.294604	NoChange
82	1700023F06Rik	32.3	39.8	0.301234	NoChange
83	1700023H06Rik	79.9	105.3	0.398238	NoChange
84	1700025G04Rik	983.9	873.2	-0.1722	NoChange
86	1700027A07Rik	41.1	56.4	0.456557	NoChange
87	1700028E10Rik	159.7	163.5	0.0339263	NoChange
88	1700028K03Rik	131.9	116.4	-0.180354	NoChange
89	1700028N14Rik	54.3	46.2	-0.233059	NoChange
93	1700030C10Rik	47.7	28.7	-0.732939	NoChange
94	1700030F04Rik	15.5	26.9	0.795338	NoChange
95	1700030K09Rik	360.2	360.1	-0.000400582	NoChange
96	1700034H15Rik	36.7	33.3	-0.140258	NoChange
97	1700034I23Rik	52.1	58.2	0.159736	NoChange
98	1700034J05Rik	10.3	12.1	0.232363	NoChange
99	1700034P13Rik	254.1	284.4	0.162525	NoChange
100	1700037C18Rik	467.9	501.3	0.099474	NoChange
101	1700037H04Rik	148	150.5	0.0241663	NoChange
103	1700040L08Rik	73.3	63.8	-0.200257	NoChange
105	1700047A11Rik	57.2	75.8	0.406183	NoChange
106	1700047I17Rik2	1101.8	1192.6	0.114248	NoChange
107	1700047K16Rik	51.3	39.8	-0.36619	NoChange
108	1700047N06Rik	21.3	20.4	-0.0622843	NoChange
110	1700051K13Rik	22.8	25.9	0.183918	NoChange
111	1700052K11Rik	134.8	173.6	0.364946	NoChange
113	1700056E22Rik	40.4	51.8	0.358597	NoChange
114	1700056N10Rik	215.3	182.9	-0.235293	NoChange
115	1700058P15Rik	254.1	190.2	-0.417879	NoChange
116	1700061G19Rik	38.9	23.2	-0.745645	NoChange
117	1700062C10Rik	68.9	60.1	-0.197139	NoChange
118	1700064H15Rik	19.9	18.6	-0.0974658	NoChange
119	1700065D16Rik	27.9	40.7	0.544764	NoChange
120	1700066B19Rik	29.4	21.3	-0.464963	NoChange
121	1700066M21Rik	287	241	-0.252018	NoChange
123	1700071G01Rik	30.1	35.2	0.225812	NoChange
124	1700084C06Rik	216.8	187.5	-0.209474	NoChange
125	1700084E18Rik	105.5	112.7	0.0952445	NoChange
126	1700086O06Rik	62.3	42.6	-0.548379	NoChange
127	1700087M22Rik	11.1	6.6	-0.750022	NoChange
128	1700088E04Rik	885.1	1120.6	0.340359	NoChange
129	1700094J05Rik	190.4	165.3	-0.203947	NoChange
130	1700095J12Rik	40.4	50.9	0.33331	NoChange
131	1700096K18Rik	35.2	52.7	0.582228	NoChange
132	1700097N02Rik	232.1	212.4	-0.127963	NoChange
133	1700101I11Rik	92.3	91.5	-0.0125589	NoChange
134	1700102P08Rik	40.4	56.4	0.48134	NoChange
135	1700105P06Rik	49.1	43.5	-0.174708	NoChange
136	1700108J01Rik	23.5	38.9	0.727109	NoChange
137	1700109H08Rik	442.2	452.4	0.0328999	NoChange
138	1700110K17Rik	214.6	179.2	-0.260079	NoChange
139	1700113A16Rik	377.8	392.4	0.0547023	NoChange
140	1700120B22Rik	94.5	111.8	0.242534	NoChange
141	1700120C14Rik	59.4	55.5	-0.0979752	NoChange
143	1700123M08Rik	26.5	18.6	-0.51069	NoChange
144	1700123O20Rik	613.5	816.9	0.413096	NoChange
145	1700124L16Rik	22.8	22.3	-0.0319901	NoChange
146	1700126G02Rik	431.3	372.1	-0.213001	NoChange
147	1810006J02Rik	8.9	11.2	0.331621	NoChange
148	1810008B01Rik	87.9	81.3	-0.112608	NoChange
149	1810009A15Rik	195.5	220.7	0.174918	NoChange
151	1810012K08Rik	60.1	96.1	0.677171	NoChange
152	1810013L24Rik	2135.4	2685	0.330416	NoChange
153	1810014B01Rik	1143.5	1019.1	-0.166161	NoChange
154	1810019N24Rik	34.5	27.8	-0.311511	NoChange
155	1810022K09Rik	529.3	494.8	-0.0972402	NoChange
156	1810024B03Rik	50.6	54.6	0.109764	NoChange
157	1810026B05Rik	6266.1	6115.8	-0.0350266	NoChange
158	1810030O07Rik	1087.9	1148.3	0.0779537	NoChange
159	1810032O08Rik	232.9	243.8	0.0659875	NoChange
160	1810034E14Rik	218.2	265.9	0.285233	NoChange
161	1810037I17Rik	404.2	438.5	0.117508	NoChange
162	1810041H14Rik	101.1	89.6	-0.174212	NoChange
163	1810043G02Rik	175.8	126.5	-0.474798	NoChange
165	1810049J17Rik	181.6	243.8	0.424934	NoChange
167	1810058I24Rik	464.9	536.4	0.206389	NoChange
168	1810062O18Rik	82.8	100.7	0.282361	NoChange
169	2010001A14Rik	47.7	54.6	0.194912	NoChange
171	2010015M23Rik	29.4	25	-0.233888	NoChange
172	2010016I18Rik	5418.4	4137.8	-0.389003	NoChange
173	2010103J01Rik	43.3	56.4	0.381328	NoChange
175	2010109A12Rik	30.1	57.3	0.928772	NoChange
177	2010111I01Rik	1489.7	1381.8	-0.108473	NoChange
178	2010300C02Rik	22.8	14.9	-0.613721	NoChange
179	2010300F17Rik	1147.1	1018.1	-0.172112	NoChange
180	2010315B03Rik	639.1	696.9	0.12491	NoChange
181	2010320M18Rik	48.4	53.6	0.147226	NoChange
182	2200002D01Rik	43.3	44.4	0.0361927	NoChange
184	2210016F16Rik	399	433	0.117978	NoChange
185	2210016L21Rik	391	373.9	-0.0645161	NoChange
186	2210406H18Rik	135.5	135.8	0.00319063	NoChange
187	2210408F21Rik	58.7	48.1	-0.287324	NoChange
188	2210408I21Rik	46.2	37	-0.320368	NoChange
190	2300009A05Rik	85.7	84.1	-0.0271894	NoChange
191	2310001H17Rik	633.3	646.2	0.0290917	NoChange
192	2310002F09Rik	45.5	56.4	0.309829	NoChange
193	2310009A05Rik	153.8	157.9	0.0379557	NoChange
194	2310009B15Rik	64.5	46.2	-0.481406	NoChange
195	2310010J17Rik	35.2	33.3	-0.0800533	NoChange
196	2310011J03Rik	330.2	355.4	0.106104	NoChange
197	2310015A10Rik	280.5	265	-0.0820084	NoChange
199	2310022A10Rik	407.1	385	-0.0805248	NoChange
200	2310022B05Rik	173.6	181	0.0602227	NoChange
201	2310031A07Rik	95.3	85	-0.165013	NoChange
202	2310033P09Rik	192.6	199.5	0.050781	NoChange
203	2310039H08Rik	91.6	115.5	0.334473	NoChange
204	2310040G07Rik	35.2	34.3	-0.0373669	NoChange
205	2310043M15Rik	82.8	63.8	-0.376074	NoChange
206	2310043P16Rik	1001.5	952.6	-0.07222	NoChange
207	2310044K18Rik	40.4	38.9	-0.0545851	NoChange
208	2310057M21Rik	413.7	439.4	0.0869499	NoChange
209	2310058D17Rik	93.8	109	0.216668	NoChange
210	2310061I04Rik	301	269.6	-0.158943	NoChange
211	2310068J16Rik	52.8	66.6	0.334984	NoChange
212	2410002F23Rik	829.5	941.5	0.182719	NoChange
213	2410004B18Rik	206.5	214.2	0.0528167	NoChange
214	2410006H16Rik	997.8	1236	0.308856	NoChange
215	2410015M20Rik	314.1	397.9	0.341182	NoChange
218	2410022M11Rik	42.6	75.8	0.831344	NoChange
219	2410131K14Rik	329.5	370.2	0.168026	NoChange
220	2500002B13Rik	13.3	21.3	0.679427	NoChange
221	2500004C02Rik	131.1	98.9	-0.406625	NoChange
222	2510002D24Rik	234.3	223.5	-0.0680821	NoChange
223	2510009E07Rik	91.6	53.6	-0.773115	NoChange
224	2510016D11Rik	128.2	133	0.05303	NoChange
225	2510017J16Rik	85.7	82.2	-0.0601568	NoChange
226	2510039O18Rik	889.5	1096.6	0.301971	NoChange
227	2510046G10Rik	55	56.4	0.0362635	NoChange
228	2610001J05Rik	333.2	339.8	0.0282975	NoChange
229	2610002M06Rik	606.9	542.8	-0.161038	NoChange
230	2610005L07Rik	896.8	892.6	-0.00677247	NoChange
231	2610008E11Rik	587.2	602.8	0.0378274	NoChange
232	2610017A05Rik	16.2	22.3	0.46105	NoChange
233	2610020C07Rik	437.8	430.2	-0.0252644	NoChange
234	2610021A01Rik	657.4	744	0.178531	NoChange
235	2610024D14Rik	355.9	366.5	0.0423413	NoChange
236	2610027K06Rik	90.9	66.6	-0.448758	NoChange
238	2610035D17Rik	232.1	277.9	0.259819	NoChange
239	2610037D02Rik	456.9	498.5	0.125715	NoChange
240	2610044O15Rik8	387.3	427.4	0.142135	NoChange
241	2610204G07Rik	31.6	43.5	0.461091	NoChange
242	2610301B20Rik	94.5	112.7	0.254101	NoChange
243	2610306M01Rik	31.6	47.2	0.578862	NoChange
244	2610318N02Rik	127.5	86.9	-0.553069	NoChange
245	2610507B11Rik	5277.1	5377.4	0.0271635	NoChange
246	2610507I01Rik	69.6	129.3	0.893563	NoChange
247	2700012I20Rik	11.1	20.4	0.878009	NoChange
248	2700016F22Rik	233.6	204.1	-0.194764	NoChange
249	2700038G22Rik	86.5	79.5	-0.121745	NoChange
250	2700049A03Rik	592.3	421	-0.492508	NoChange
252	2700062C07Rik	152.4	140.4	-0.11832	NoChange
253	2700078F05Rik	10.3	8.4	-0.294183	NoChange
254	2700081O15Rik	150.2	109	-0.462557	NoChange
255	2700097O09Rik	133.3	131.2	-0.0229091	NoChange
256	2700099C18Rik	156	86.9	-0.844118	NoChange
257	2810001G20Rik	283.4	278.8	-0.0236092	NoChange
258	2810002D19Rik	152.4	139.5	-0.127598	NoChange
259	2810004N23Rik	612.1	606.5	-0.0132597	NoChange
260	2810006K23Rik	148.7	145	-0.0363517	NoChange
261	2810013P06Rik	373.4	341.6	-0.128414	NoChange
262	2810021J22Rik	199.2	208.7	0.067213	NoChange
265	2810039B14Rik	40.4	35.2	-0.19878	NoChange
266	2810402E24Rik	99.7	96.1	-0.0530571	NoChange
267	2810403D21Rik	244.6	265.9	0.120459	NoChange
268	2810405F17Rik	98.9	123.8	0.323969	NoChange
269	2810408A11Rik	16.2	23.2	0.518131	NoChange
270	2810408I11Rik	27.9	15.8	-0.820341	NoChange
271	2810425M01Rik	169.9	206.8	0.28355	NoChange
272	2810428J06Rik	105.5	97	-0.121186	NoChange
273	2810429I04Rik	28.6	23.2	-0.30189	NoChange
274	2810454H06Rik	64.5	53.6	-0.267066	NoChange
275	2810455O05Rik	137.7	125.6	-0.132692	NoChange
277	2900026A02Rik	51.3	46.2	-0.151066	NoChange
278	2900041M22Rik	26.5	24.1	-0.136959	NoChange
280	2900060B14Rik	116.5	100.7	-0.210266	NoChange
281	2900076A07Rik	260.7	297.3	0.189529	NoChange
282	2900078I11Rik	82.8	85.9	0.0530274	NoChange
283	2900089D17Rik	22.8	22.3	-0.0319901	NoChange
284	2900093K20Rik	33	43.5	0.398549	NoChange
285	2900097C17Rik	2999.9	2723.8	-0.139294	NoChange
286	3000002C10Rik	49.1	41.6	-0.239139	NoChange
288	3110001I22Rik	232.1	268.7	0.21125	NoChange
289	3110009E18Rik	93.1	74.9	-0.313815	NoChange
290	3110040N11Rik	140.6	170.9	0.281556	NoChange
291	3110053B16Rik	35.2	50.9	0.53209	NoChange
292	3110056K07Rik	407.1	432.1	0.085982	NoChange
295	3110080O07Rik	46.2	44.4	-0.0573332	NoChange
296	3110082I17Rik	22.8	26.9	0.238572	NoChange
297	3110083C13Rik	8.9	13.9	0.643208	NoChange
298	3200001D21Rik	45.5	45.3	-0.0063555	NoChange
299	3300002A11Rik	84.3	85	0.0119302	NoChange
300	3300002I08Rik	101.8	131.2	0.36603	NoChange
301	3632454L22Rik	133.3	155.2	0.219452	NoChange
302	3830403N18Rik	15.5	10.3	-0.589624	NoChange
303	3830406C13Rik	677.9	552	-0.296404	NoChange
304	3830408C21Rik	57.2	52.7	-0.118212	NoChange
305	4430402I18Rik	22.8	25	0.132894	NoChange
307	4632404H12Rik	272.4	337.9	0.31087	NoChange
308	4632415L05Rik	307.5	358.2	0.220179	NoChange
309	4632418H02Rik	209.5	169.9	-0.302264	NoChange
310	4632427E13Rik	1054.2	1117.8	0.0845135	NoChange
311	4632433K11Rik	114.3	116.4	0.0262657	NoChange
313	4731419I09Rik	60.9	74.9	0.298523	NoChange
314	4732416N19Rik	229.2	267.8	0.224549	NoChange
315	4732440D04Rik	356.6	427.4	0.26128	NoChange
316	4732471J01Rik	87.9	110.9	0.335324	NoChange
317	4732487G21Rik	363.9	391.4	0.105102	NoChange
318	4831440D22Rik	135.5	114.5	-0.242945	NoChange
319	4831440E17Rik	38.2	40.7	0.0914562	NoChange
320	4833403J16Rik	131.9	200.4	0.603438	NoChange
321	4833407H14Rik	436.4	303.8	-0.522529	NoChange
322	4833412K13Rik	98.2	71.2	-0.463846	NoChange
323	4833413E03Rik	41.1	36.1	-0.18714	NoChange
324	4833413G10Rik	98.9	130.2	0.396687	NoChange
325	4833417C18Rik	26.5	22.3	-0.248949	NoChange
326	4833418N02Rik	27.9	16.7	-0.740417	NoChange
328	4833420G17Rik	2421.6	2884.4	0.252311	NoChange
329	4833421G17Rik	131.1	149.6	0.190442	NoChange
330	4833422C13Rik	499.3	470.8	-0.0847926	NoChange
331	4833439L19Rik	670.6	689.6	0.0403073	NoChange
332	4833445I07Rik	52.1	42.6	-0.29043	NoChange
335	4921511C10Rik	71.1	100.7	0.502142	NoChange
336	4921511I17Rik	202.9	200.4	-0.0178864	NoChange
337	4921514A10Rik	301	277	-0.119878	NoChange
339	4921516A02Rik	144.3	124.7	-0.21061	NoChange
340	4921522P10Rik	52.1	78.6	0.593246	NoChange
341	4921524J17Rik	179.4	205	0.192444	NoChange
342	4921525O09Rik	66.7	53.6	-0.315454	NoChange
343	4921531C22Rik	63.1	64.7	0.0361257	NoChange
344	4930402H24Rik	718.9	637.9	-0.172461	NoChange
345	4930403D09Rik	268	224.4	-0.25616	NoChange
346	4930403P22Rik	20.6	20.4	-0.0140752	NoChange
347	4930404A12Rik	347.1	284.4	-0.28743	NoChange
348	4930404I05Rik	243.9	236.4	-0.0450597	NoChange
349	4930404N11Rik	139.9	145.9	0.0605839	NoChange
351	4930405G09Rik	320.7	285.3	-0.168745	NoChange
352	4930405O22Rik	114.3	100.7	-0.182762	NoChange
353	4930412F12Rik	133.3	130.2	-0.0339473	NoChange
354	4930412M03Rik	251.9	259.5	0.0428834	NoChange
355	4930413G21Rik	62.3	73.9	0.246342	NoChange
356	4930414N06Rik	114.3	144.1	0.334245	NoChange
357	4930417H01Rik	31.6	23.2	-0.4458	NoChange
358	4930417O13Rik	362.4	373.9	0.0450695	NoChange
359	4930422M22Rik	20.6	17.6	-0.227069	NoChange
362	4930429F24Rik	16.9	22.3	0.40002	NoChange
363	4930429P21Rik	0.1	0.1	0	NoChange
364	4930430F08Rik	125.3	126.5	0.013751	NoChange
365	4930431P03Rik	156.7	125.6	-0.319169	NoChange
366	4930431P19Rik	124.5	123.8	-0.00813443	NoChange
369	4930442H23Rik	40.4	36.1	-0.162356	NoChange
370	4930444A19Rik	1098.8	1146.4	0.0611817	NoChange
373	4930453C13Rik	145	115.5	-0.32816	NoChange
374	4930453N24Rik	2551.9	2872.4	0.170685	NoChange
375	4930455C13Rik	191.9	229.9	0.260652	NoChange
376	4930466K18Rik	37.4	28.7	-0.381988	NoChange
377	4930469K13Rik	336.8	319.5	-0.0760762	NoChange
378	4930470G03Rik	466.4	527.1	0.176509	NoChange
379	4930473A02Rik	236.5	234.5	-0.0122523	NoChange
380	4930473H19Rik	40.4	35.2	-0.19878	NoChange
381	4930478L05Rik	180.2	126.5	-0.510462	NoChange
382	4930478M13Rik	20.6	23.2	0.17148	NoChange
383	4930480K23Rik	112.8	79.5	-0.50474	NoChange
384	4930481A15Rik	191.9	201.3	0.0689925	NoChange
386	4930483K19Rik	35.2	29.6	-0.249978	NoChange
387	4930486L24Rik	165.5	103.5	-0.6772	NoChange
388	4930500M09Rik	50.6	61.9	0.290802	NoChange
389	4930502E09Rik	23.5	31.5	0.422691	NoChange
390	4930503L19Rik	748.2	649.9	-0.203206	NoChange
391	4930506C21Rik	198.5	140.4	-0.499596	NoChange
392	4930507D05Rik	30.8	37.9	0.299267	NoChange
394	4930512B01Rik	20.6	22.3	0.114399	NoChange
395	4930513N10Rik	98.2	83.2	-0.239139	NoChange
397	4930517E14Rik	23.5	37.9	0.689537	NoChange
398	4930517G19Rik	74.8	71.2	-0.071161	NoChange
399	4930518I15Rik	146.5	168.1	0.198419	NoChange
400	4930519F09Rik	363.2	279.8	-0.376368	NoChange
401	4930520M14Rik	67.4	58.2	-0.211729	NoChange
402	4930520O04Rik	74.8	85.9	0.19962	NoChange
403	4930522L14Rik	196.3	181	-0.11707	NoChange
404	4930523C07Rik	4203.3	4605.8	0.131929	NoChange
405	4930524J08Rik	10.3	7.5	-0.457682	NoChange
406	4930524O07Rik	37.4	34.3	-0.12483	NoChange
407	4930525G20Rik	38.9	31.5	-0.304418	NoChange
408	4930528J11Rik	100.4	72.1	-0.477688	NoChange
409	4930535I16Rik	36.7	43.5	0.245235	NoChange
410	4930537H20Rik	113.6	122.9	0.113522	NoChange
411	4930539E08Rik	51.3	33.3	-0.623437	NoChange
412	4930539J05Rik	164.1	135.8	-0.273092	NoChange
413	4930544F09Rik	29.4	23.2	-0.341691	NoChange
414	4930548H24Rik	29.4	33.3	0.179706	NoChange
415	4930549C15Rik	41.8	44.4	0.0870567	NoChange
416	4930549G23Rik	107	110.9	0.0516486	NoChange
417	4930550C14Rik	38.2	56.4	0.562123	NoChange
418	4930556J24Rik	83.5	75.8	-0.139578	NoChange
419	4930557K07Rik	102.6	91.5	-0.165187	NoChange
421	4930558J22Rik	940.7	701.6	-0.423086	NoChange
422	4930562C15Rik	121.6	156.1	0.360327	NoChange
423	4930562F07Rik	552.8	621.3	0.168532	NoChange
424	4930563J15Rik	22.8	14.9	-0.613721	NoChange
425	4930565N06Rik	221.9	253.9	0.194351	NoChange
426	4930566F21Rik	63.1	32.4	-0.961646	NoChange
427	4930568A12Rik	70.4	55.5	-0.343088	NoChange
428	4930570N18Rik	59.4	47.2	-0.331676	NoChange
429	4930577N17Rik	157.5	121.9	-0.369654	NoChange
430	4930578M01Rik	26.5	16.7	-0.666144	NoChange
431	4930579G18Rik	494.9	481	-0.0411001	NoChange
432	4930579G24Rik	85.7	72.1	-0.249296	NoChange
434	4930579O11Rik	40.4	30.6	-0.400824	NoChange
435	4930581F22Rik	835.3	813.2	-0.0386842	NoChange
436	4930586N03Rik	29.4	42.6	0.535037	NoChange
437	4930588G17Rik	19.9	18.6	-0.0974658	NoChange
438	4930590J08Rik	100.4	97.9	-0.0363785	NoChange
439	4930594C11Rik	228.5	168.1	-0.442874	NoChange
440	4930594M22Rik	153.8	108.1	-0.508689	NoChange
441	4930595D18Rik	70.4	79.5	0.175379	NoChange
442	4930596I21Rik	102.6	70.2	-0.547488	NoChange
444	4930599N23Rik	177.2	226.2	0.35222	NoChange
445	4930599N24Rik	68.9	58.2	-0.243485	NoChange
446	4931403E22Rik	44	42.6	-0.0466501	NoChange
447	4931403G20Rik	15.5	29.6	0.933329	NoChange
448	4931406C07Rik	225.6	156.1	-0.531297	NoChange
449	4931406P16Rik	1028.6	1097.5	0.0935389	NoChange
450	4931413K12Rik	142.1	133	-0.0954803	NoChange
451	4931414P19Rik	95.3	97	0.0255085	NoChange
453	4931422A03Rik	82.1	86.9	0.081974	NoChange
455	4931431C16Rik	139.9	101.6	-0.461496	NoChange
456	4931440P22Rik	62.3	85.9	0.463426	NoChange
457	4932422M17Rik	525.7	593.6	0.175251	NoChange
458	4932438A13Rik	19491.2	21031.1	0.109701	NoChange
461	4932442E05Rik	620.8	533.6	-0.21837	NoChange
462	4932443L11Rik	20.6	13	-0.664133	NoChange
464	4933404O12Rik	96.7	83.2	-0.216932	NoChange
466	4933406I18Rik	183.8	181.9	-0.0149912	NoChange
467	4933406J10Rik	45.5	41.6	-0.129283	NoChange
469	4933406P04Rik	30.1	37.9	0.332434	NoChange
470	4933407K13Rik	254.1	274.2	0.109832	NoChange
471	4933407L21Rik	25.7	22.3	-0.204725	NoChange
473	4933409D19Rik	23.5	13	-0.854149	NoChange
474	4933412A08Rik	12.5	21.3	0.768925	NoChange
475	4933412E12Rik	213.8	241	0.172771	NoChange
476	4933413J09Rik	41.8	52.7	0.3343	NoChange
477	4933416M07Rik	127.5	124.7	-0.0320358	NoChange
478	4933417C20Rik	23.5	21.3	-0.141807	NoChange
479	4933417D19Rik	38.9	32.4	-0.263776	NoChange
480	4933421D24Rik	25.7	31.5	0.293583	NoChange
481	4933421O10Rik	59.4	54.6	-0.121562	NoChange
482	4933423P22Rik	70.4	64.7	-0.12181	NoChange
483	4933424L21Rik	102.6	108.1	0.0753358	NoChange
485	4933427D14Rik	469.3	463.4	-0.0182524	NoChange
487	4933427G23Rik	38.9	39.8	0.0329983	NoChange
488	4933428P19Rik	27.2	31.5	0.211745	NoChange
489	4933429H19Rik	66.7	65.6	-0.0239909	NoChange
490	4933430I17Rik	18.4	26.9	0.5479	NoChange
491	4933430L12Rik	25	36.1	0.530071	NoChange
492	4933431C10Rik	66	75.8	0.199732	NoChange
493	4933431E20Rik	18.4	23.2	0.334419	NoChange
494	4933431K14Rik	30.8	19.5	-0.659456	NoChange
495	4933433G15Rik	59.4	44.4	-0.419903	NoChange
496	4933433G19Rik	203.6	239.2	0.23248	NoChange
497	4933434E20Rik	1658.8	1814.7	0.129591	NoChange
498	4933439C10Rik	113.6	112.7	-0.0114753	NoChange
500	4933440N22Rik	636.2	636	-0.000453606	NoChange
501	5031425E22Rik	1143.5	1164.9	0.0267497	NoChange
502	5031434O11Rik	240.9	242.8	0.011334	NoChange
503	5031439G07Rik	434.2	671.1	0.628168	NoChange
506	5033424D13Rik	16.9	30.6	0.856508	NoChange
507	5033430I15Rik	11.8	9.3	-0.343484	NoChange
508	5330406M23Rik	641.3	594.5	-0.109323	NoChange
509	5330411O13Rik	31.6	21.3	-0.569071	NoChange
510	5330438D12Rik	204.3	262.2	0.359978	NoChange
511	5330439K02Rik	25.7	27.8	0.113317	NoChange
513	5430403G16Rik	236.5	273.3	0.208645	NoChange
514	5430405H02Rik	407.1	405.3	-0.00639305	NoChange
515	5430414B19Rik	84.3	61.9	-0.445593	NoChange
516	5430416N02Rik	174.3	155.2	-0.167444	NoChange
517	5430420F09Rik	93.1	63.8	-0.545225	NoChange
518	5430427M07Rik	16.2	9.3	-0.800691	NoChange
519	5430427O19Rik	399	355.4	-0.166945	NoChange
520	5430431A17Rik	166.3	149.6	-0.152678	NoChange
521	5430434F05Rik	635.5	629.6	-0.0134566	NoChange
522	5530601H04Rik	531.5	472.7	-0.169145	NoChange
523	5730405O15Rik	93.8	75.8	-0.30739	NoChange
524	5730409E04Rik	10.3	16.7	0.697204	NoChange
525	5730455P16Rik	497.1	427.4	-0.217949	NoChange
526	5730480H06Rik	511.8	527.1	0.0424965	NoChange
527	5730507A11Rik	50.6	42.6	-0.248284	NoChange
528	5730521K06Rik	57.2	61.9	0.113924	NoChange
529	5830405F06Rik	426.1	464.4	0.124176	NoChange
530	5830408C22Rik	295.8	262.2	-0.173954	NoChange
532	5830416I19Rik	76.2	81.3	0.0934644	NoChange
533	5830417I10Rik	2079.7	1998.4	-0.05753	NoChange
534	5830418P13Rik	30.8	25	-0.301002	NoChange
535	5830428M24Rik	357.3	307.5	-0.21655	NoChange
536	5830432E09Rik	595.2	501.3	-0.2477	NoChange
537	5830444B04Rik	105.5	124.7	0.241218	NoChange
538	5830444F18Rik	2225.4	2079.6	-0.0977586	NoChange
539	5830448L01Rik	57.2	48.1	-0.249978	NoChange
540	5830454E08Rik	19.1	21.3	0.157281	NoChange
541	5830462I19Rik	377.1	397.9	0.0774587	NoChange
542	5830462O15Rik	169.9	145	-0.228633	NoChange
543	5830468F06Rik	235.1	313	0.412888	NoChange
545	5930420M18Rik	150.2	124.7	-0.268423	NoChange
547	6030400A10Rik	58.7	39.8	-0.560592	NoChange
548	6030442K20Rik	46.2	65.6	0.505803	NoChange
549	6030443J06Rik	57.2	56.4	-0.02032	NoChange
550	6030458C11Rik	742.4	806.8	0.120014	NoChange
551	6230400D17Rik	564.5	528	-0.0964357	NoChange
552	6330403K07Rik	13.3	9.3	-0.516124	NoChange
553	6330403N20Rik	40.4	37	-0.12683	NoChange
555	6330409D20Rik	381.5	298.2	-0.355403	NoChange
556	6330418K02Rik	51.3	52.7	0.0388441	NoChange
557	6330537M06Rik	68.9	63.8	-0.110948	NoChange
558	6330549D23Rik	33.8	23.2	-0.542898	NoChange
559	6430511E19Rik	312.7	394.2	0.334149	NoChange
562	6430550D23Rik	248.2	266.8	0.104256	NoChange
563	6430562O15Rik	70.4	77.6	0.140481	NoChange
564	6430571L13Rik	14	9.3	-0.590124	NoChange
565	6430590A07Rik	193.3	191.2	-0.0157591	NoChange
566	6430710M23Rik	73.3	47.2	-0.635026	NoChange
567	6530402F18Rik	722.6	542.8	-0.412777	NoChange
568	6530409C15Rik	213.1	262.2	0.299137	NoChange
569	6530413G14Rik	352.9	419.1	0.248035	NoChange
571	6720427I07Rik	530.1	555.7	0.0680417	NoChange
572	6720464F23Rik	295.8	212.4	-0.477838	NoChange
573	6720475M21Rik	149.4	144.1	-0.0521098	NoChange
574	6720482G16Rik	42.6	54.6	0.358048	NoChange
576	6820402A03Rik	102.6	75.8	-0.436761	NoChange
577	6820431F20Rik	1384.3	1794.4	0.374345	NoChange
578	7330423F06Rik	36	21.3	-0.757143	NoChange
579	8030462N17Rik	1068.8	1112.3	0.057554	NoChange
580	8430406P12Rik	110.6	118.2	0.0958786	NoChange
581	8430422M14Rik	24.3	27.8	0.194129	NoChange
582	8430429K09Rik	51.3	61	0.24985	NoChange
583	9030025P20Rik	227	251.2	0.146144	NoChange
584	9030407P20Rik	37.4	36.1	-0.0510394	NoChange
585	9130002K18Rik	104.8	97.9	-0.098258	NoChange
586	9130019O22Rik	212.4	255.8	0.268232	NoChange
587	9130019P16Rik	6	9.3	0.632268	NoChange
588	9130023H24Rik	221.9	205.9	-0.107966	NoChange
589	9130208D14Rik	1876.2	2576.1	0.457375	NoChange
590	9130221H12Rik	722.6	671.1	-0.106669	NoChange
591	9130230N09Rik	42.6	52.7	0.30695	NoChange
592	9130401M01Rik	123.8	152.4	0.299852	NoChange
593	9230104M06Rik	37.4	37	-0.015513	NoChange
594	9230111E07Rik	84.3	97	0.202452	NoChange
595	9230114K14Rik	57.2	42.6	-0.425162	NoChange
596	9230116L04Rik	19.9	13	-0.614257	NoChange
597	9230116N13Rik	43.3	33.3	-0.378845	NoChange
598	9330020H09Rik	78.4	86.9	0.148503	NoChange
600	9330136K24Rik	32.3	25	-0.369606	NoChange
601	9330151L19Rik	233.6	236.4	0.0171898	NoChange
603	9330159M07Rik	49.1	25.9	-0.922771	NoChange
604	9330160F10Rik	130.4	207.8	0.672252	NoChange
605	9330161L09Rik	49.9	70.2	0.492431	NoChange
606	9330162G02Rik	3254.6	3088.4	-0.0756206	NoChange
607	9330171B17Rik	14.7	24.1	0.713217	NoChange
608	9330175E14Rik	1237.2	1268.3	0.0358173	NoChange
609	9330179D12Rik	82.1	85.9	0.0652759	NoChange
610	9330182L06Rik	6	3.8	-0.658963	NoChange
612	9430015G10Rik	334.6	259.5	-0.366703	NoChange
613	9430018G01Rik	38.2	42.6	0.157281	NoChange
615	9430034N14Rik	497.9	438.5	-0.183279	NoChange
616	9430037G07Rik	4.5	3.8	-0.243926	NoChange
617	9430037O13Rik	7.4	5.6	-0.402098	NoChange
618	9430038I01Rik	71.1	85	0.257613	NoChange
619	9430060I03Rik	27.9	33.3	0.255257	NoChange
620	9430064I24Rik	47.7	26.9	-0.826383	NoChange
621	9430081H08Rik	12.5	16.7	0.41792	NoChange
622	9430087J23Rik	52.1	41.6	-0.3247	NoChange
623	9430091E24Rik	216	220.7	0.0310553	NoChange
624	9430098F02Rik	596	563.1	-0.0819212	NoChange
625	9530018F02Rik	42.6	25.9	-0.717901	NoChange
626	9530022L04Rik	36	49.9	0.471043	NoChange
[truncated: 18,038 more rows]
